# Supplementary material for: Skin parasite landscape determines host infectiousness in visceral leishmaniasis
Source: Nat Commun. 2017 Jul 5;8:57. doi: 10.1038/s41467-017-00103-8 (PMC5498584; doi:10.1038/s41467-017-00103-8)
Supplement: Supplementary file 2 — Supplementary Software 1 [file 41467_2017_103_MOESM2_ESM.zip]

Archive with 45 entries (45 files):
- DOEHL_ET_AL_NCOMMS_SHARE/readme_1C.txt
- DOEHL_ET_AL_NCOMMS_SHARE/Fig_1C.m
- DOEHL_ET_AL_NCOMMS_SHARE/Fig_S3E.R
- DOEHL_ET_AL_NCOMMS_SHARE/readme_FigS3C.txt
- DOEHL_ET_AL_NCOMMS_SHARE/data.txt
- DOEHL_ET_AL_NCOMMS_SHARE/Fig_S3C_D.R
- DOEHL_ET_AL_NCOMMS_SHARE/Matlab Scripts as used for paper figures May2017/Blood Pool Scale with no threshold/readme_Supp_Fig17A_BPFlyFedadj.txt
- DOEHL_ET_AL_NCOMMS_SHARE/readme_S3E.txt
- DOEHL_ET_AL_NCOMMS_SHARE/Matlab Scripts as used for paper figures May2017/Blood Pool Scale with no threshold/readme_Supp_Fig17C_BPCD8adj.txt
- DOEHL_ET_AL_NCOMMS_SHARE/Matlab Scripts as used for paper figures May2017/Blood Pool Scale with additions/readme_Supp_Fig16D_BPCD4para.txt
- DOEHL_ET_AL_NCOMMS_SHARE/Matlab Scripts as used for paper figures May2017/Blood Pool Scale with no threshold/Supp_Fig17A_BPFlyFedadj.m
- DOEHL_ET_AL_NCOMMS_SHARE/Matlab Scripts as used for paper figures May2017/Proboscis Scale/Supp_Fig19C_PSCD8MicroPatchy.m
- DOEHL_ET_AL_NCOMMS_SHARE/Matlab Scripts as used for paper figures May2017/Blood Pool Scale with no threshold/Supp_Fig17B_BPCD4adj.m
- DOEHL_ET_AL_NCOMMS_SHARE/Matlab Scripts as used for paper figures May2017/Blood Pool Scale with additions/Fig5C_BPFlyFedpara.m
- DOEHL_ET_AL_NCOMMS_SHARE/Matlab Scripts as used for paper figures May2017/Blood Pool Scale with additions/Supp_Fig16G_BPCD8para.m
- DOEHL_ET_AL_NCOMMS_SHARE/Matlab Scripts as used for paper figures May2017/Blood Pool Scale with additions/Supp_Fig16D_BPCD4para.m
- DOEHL_ET_AL_NCOMMS_SHARE/Matlab Scripts as used for paper figures May2017/Proboscis Scale/readme_Supp_Fig19A_PSFlyFedMicroPatchy.txt
- DOEHL_ET_AL_NCOMMS_SHARE/Matlab Scripts as used for paper figures May2017/Blood Pool Scale with additions/readme_Supp_Fig16G_BPCD8para.txt
- DOEHL_ET_AL_NCOMMS_SHARE/Matlab Scripts as used for paper figures May2017/Proboscis Scale/Supp_Fig19B_PSCD4MicroPatchy.m
- DOEHL_ET_AL_NCOMMS_SHARE/Matlab Scripts as used for paper figures May2017/Proboscis Scale/Supp_Fig19B_PSCD4MicroNotPatchy.m
- DOEHL_ET_AL_NCOMMS_SHARE/Matlab Scripts as used for paper figures May2017/Proboscis Scale/Supp_Fig19A_PSFlyFedMicroNotPatchy.m
- DOEHL_ET_AL_NCOMMS_SHARE/Matlab Scripts as used for paper figures May2017/Proboscis Scale/readme_Supp_Fig19A_PSFlyFedMicroNotPatchy.txt
- DOEHL_ET_AL_NCOMMS_SHARE/Matlab Scripts as used for paper figures May2017/Proboscis Scale/readme_Supp_Fig19B_PSCD4MicroPatchy.txt
- DOEHL_ET_AL_NCOMMS_SHARE/Matlab Scripts as used for paper figures May2017/Blood Pool Scale with additions/readme_Fig5C_BPFlyFedpara.txt
- DOEHL_ET_AL_NCOMMS_SHARE/Matlab Scripts as used for paper figures May2017/Proboscis Scale/Supp_Fig19C_PSCD8MicroNotPatchy.m
- DOEHL_ET_AL_NCOMMS_SHARE/Matlab Scripts as used for paper figures May2017/Proboscis Scale/readme_Supp_Fig19C_PSCD8MicroPatchy.txt
- DOEHL_ET_AL_NCOMMS_SHARE/Matlab Scripts as used for paper figures May2017/Blood Pool Scale with no threshold/readme_Supp_Fig17B_BPCD4adj.txt
- DOEHL_ET_AL_NCOMMS_SHARE/Matlab Scripts as used for paper figures May2017/Proboscis Scale/readme_Supp_Fig19C_PSCD8MicroNotPatchy.txt
- DOEHL_ET_AL_NCOMMS_SHARE/Matlab Scripts as used for paper figures May2017/Proboscis Scale/readme_Supp_Fig19B_PSCD4MicroNotPatchy.txt
- DOEHL_ET_AL_NCOMMS_SHARE/Matlab Scripts as used for paper figures May2017/Blood Pool Scale with no threshold/Supp_Fig17C_BPCD8adj.m
- DOEHL_ET_AL_NCOMMS_SHARE/Matlab Scripts as used for paper figures May2017/Blood Pool Scale/Supp_Fig16B_BPCD4adj.m
- DOEHL_ET_AL_NCOMMS_SHARE/Matlab Scripts as used for paper figures May2017/Proboscis Scale/Supp_Fig19A_PSFlyFedMicroPatchy.m
- DOEHL_ET_AL_NCOMMS_SHARE/Matlab Scripts as used for paper figures May2017/Probability of fly infection/readme_Fig5B_SuppFig16CandF_SandflyInfectiousnessModel.txt
- DOEHL_ET_AL_NCOMMS_SHARE/Matlab Scripts as used for paper figures May2017/Blood Pool Scale/readme_Supp_Fig16B_BPCD4adj.txt
- DOEHL_ET_AL_NCOMMS_SHARE/Matlab Scripts as used for paper figures May2017/Blood Pool Scale/readme_Supp_Fig16E_BPCD8adj.txt
- DOEHL_ET_AL_NCOMMS_SHARE/Matlab Scripts as used for paper figures May2017/Blood Pool Scale/Fig5A_BPFlyFedadj.m
- DOEHL_ET_AL_NCOMMS_SHARE/Matlab Scripts as used for paper figures May2017/Probability of fly infection/Fig5B_SuppFig16CandF_SandflyInfectiousnessModel.m
- DOEHL_ET_AL_NCOMMS_SHARE/Matlab Scripts as used for paper figures May2017/Blood Pool Scale/readme_Fig5A_BPFlyFedadj.txt
- DOEHL_ET_AL_NCOMMS_SHARE/Matlab Scripts as used for paper figures May2017/Blood Pool Scale/Supp_Fig16E_BPCD8adj.m
- DOEHL_ET_AL_NCOMMS_SHARE/Matlab Scripts as used for paper figures May2017/Bootstrapped Data Blood Pool Scale/readme_Supp_Fig20C_BPCD8Bootstrapped.txt
- DOEHL_ET_AL_NCOMMS_SHARE/Matlab Scripts as used for paper figures May2017/Bootstrapped Data Blood Pool Scale/readme_Supp_Fig20B_BPCD4Bootstrapped.txt
- DOEHL_ET_AL_NCOMMS_SHARE/Matlab Scripts as used for paper figures May2017/Bootstrapped Data Blood Pool Scale/Supp_Fig20B_BPCD4Bootstrapped.m
- DOEHL_ET_AL_NCOMMS_SHARE/Matlab Scripts as used for paper figures May2017/Bootstrapped Data Blood Pool Scale/readme_Supp_Fig20A_BPFlyFedBootstrapped.txt
- DOEHL_ET_AL_NCOMMS_SHARE/Matlab Scripts as used for paper figures May2017/Bootstrapped Data Blood Pool Scale/Supp_Fig20A_BPFlyFedBootstrapped.m
- DOEHL_ET_AL_NCOMMS_SHARE/Matlab Scripts as used for paper figures May2017/Bootstrapped Data Blood Pool Scale/Supp_Fig20C_BPCD8Bootstrapped.m
