# Supplementary material for: Skin parasite landscape determines host infectiousness in visceral leishmaniasis
Source: Nat Commun. 2017 Jul 5;8:57. doi: 10.1038/s41467-017-00103-8 (PMC5498584; doi:10.1038/s41467-017-00103-8)
Supplement: Supplementary file 2 — Supplementary Software 1 [file 41467_2017_103_MOESM2_ESM.zip › DOEHL_ET_AL_NCOMMS_SHARE/readme_1C.txt]

#This file fits negative binomial distributions to raw count data for parasites from 24 biopsies per rag mouse. This file outputs dispersion parameter values for the negative binomially fitted rag mice data.
Keep the raw data file (data.txt) in the same folder to run this file.
