# Supplementary material for: Skin parasite landscape determines host infectiousness in visceral leishmaniasis
Source: Nat Commun. 2017 Jul 5;8:57. doi: 10.1038/s41467-017-00103-8 (PMC5498584; doi:10.1038/s41467-017-00103-8)
Supplement: Supplementary file 2 — Supplementary Software 1 [file 41467_2017_103_MOESM2_ESM.zip › DOEHL_ET_AL_NCOMMS_SHARE/Fig_1C.m]

% Import Files Start
newdata = readtable('data.txt',...
    'Delimiter','\t','ReadVariableNames',true);

%Fit negative binomial distribution to parasite counts 
%from biopsies for each rag mouse
rag1 = fitdist(round(newdata.Rag1), 'NegativeBinomial');
rag2 = fitdist(round(newdata.Rag2), 'NegativeBinomial');
rag3 = fitdist(round(newdata.Rag3), 'NegativeBinomial');
rag4 = fitdist(round(newdata.Rag4), 'NegativeBinomial');
rag5 = fitdist(round(newdata.Rag5), 'NegativeBinomial');
rag6 = fitdist(round(newdata.Rag6), 'NegativeBinomial');
rag7 = fitdist(round(newdata.Rag7), 'NegativeBinomial');
rag8 = fitdist(round(newdata.Rag8), 'NegativeBinomial');
rag9 = fitdist(round(newdata.Rag9), 'NegativeBinomial');

%List of dispersion factor for rag mice
lstK = {rag1.R, rag2.R, rag3.R, rag4.R, rag5.R, rag6.R, rag7.R, rag8.R, rag9.R};
