# Supplementary material for: Skin parasite landscape determines host infectiousness in visceral leishmaniasis
Source: Nat Commun. 2017 Jul 5;8:57. doi: 10.1038/s41467-017-00103-8 (PMC5498584; doi:10.1038/s41467-017-00103-8)
Supplement: Supplementary file 2 — Supplementary Software 1 [file 41467_2017_103_MOESM2_ESM.zip › DOEHL_ET_AL_NCOMMS_SHARE/Fig_S3E.R]

dispersionRAG <- vector(mode="list", length=9)
meanRAG <- vector(mode="list", length = 9)
names(dispersionRAG) <- c("rag1", "rag2", "rag3","rag4", "rag5", "rag6","rag7", "rag8", "rag9")
names(meanRAG) <- c("rag1", "rag2", "rag3","rag4", "rag5", "rag6","rag7", "rag8", "rag9")
dispersionRAG[[1]] <- 1.2; dispersionRAG[[2]] <- 0.9; dispersionRAG[[3]] <- 1.2; dispersionRAG[[4]] <- 3.2; dispersionRAG[[5]] <- 0.9; dispersionRAG[[6]] <- 0.6; dispersionRAG[[7]] <- 1.2; dispersionRAG[[8]] <- 0.8; dispersionRAG[[9]] <- 1.6
meanRAG[[1]] <- 3445; meanRAG[[2]] <- 2955; meanRAG[[3]] <- 3210; meanRAG[[4]] <- 1056; meanRAG[[5]] <- 1541; meanRAG[[6]] <- 27117; meanRAG[[7]] <-	301586; meanRAG[[8]] <- 	173500; meanRAG[[9]] <- 20621;

#Punch biopsy volunme - used as total sandfly foraging volume
punchBiopsy <- 1.2e-8

#Fly Feed Volume 
flyFeedVolume <- 1.6e-9
#Total number of simulated flies
flies <- 10000
#Fix parameters for neg binomial distribution for the corresponding mouse
K <- dispersionRAG$rag9
M <- meanRAG$rag9

#range of k values to test against
kLooper <- c(0.3,K,2.0) 

#Calculated expected number of parasites in a case where the mouse skin is:
#A) Assumed homogeneous throughout (or across 24 biopsies as per the empirical study)
#B) Is patchy with patches with far greater parasite density
fnCalExpectations <- function(parasitesPerBiopsy)  { 
  paraFeed = (flyFeedVolume/punchBiopsy)*parasitesPerBiopsy
  return(paraFeed)
}
patchyPerKMat = matrix(list(), nrow=2, ncol=3)
counter <- 1
for(k in kLooper){
  #Create parasite distribution here
  #rnbinom(n, size, prob, M) size is the dispersion parameter and M the mean 
  #this is only needed for simulating a particular mouse!
  
  parasitesInMouse <- rnbinom(flies, k, , M)
  
  #Vector initialisation for holding paraiste number picked upby flies when
  #A) assuming homogeneous distibution of parasites in biopsies (lstHomogeneous) or 
  #B) distribution is patchy and the fly either feeds on a patch or not (lstPatchy)
  #lstHomogeneous = vector()
  lstPatchy <- vector()
  gtThanOne = 0
  #Loop through for an individual fly feed
  for(fly in 1:flies){
    #New parasites for each fly based on negative binomial distribution 
    #generated above
    resultPara <- fnCalExpectations(parasitesInMouse[fly])
    paraFeed <- resultPara[1]
    numberParaPatchy <-  rpois(1,paraFeed)

    if (numberParaPatchy > 1000){
      lstPatchy <- c(lstPatchy, 1)
    }
    else{
      lstPatchy <- c(lstPatchy, 0)
    }
    
  }
  
  patchyPerKMat[[1,counter]] <- lstPatchy
  counter <- counter + 1
  
} 


#Prints percentage of sandflies picking up greater than 1000 parasites 
#for different values of k
print("k=0.3")
print((sum(patchyPerKMat[[1,1]])/10000.0)*100)
print(c('Observed k=', K))
print((sum(patchyPerKMat[[1,2]])/10000.0)*100)
print("k=2.0")
print((sum(patchyPerKMat[[1,3]])/10000.0)*100)
