# Supplementary material for: Skin parasite landscape determines host infectiousness in visceral leishmaniasis
Source: Nat Commun. 2017 Jul 5;8:57. doi: 10.1038/s41467-017-00103-8 (PMC5498584; doi:10.1038/s41467-017-00103-8)
Supplement: Supplementary file 2 — Supplementary Software 1 [file 41467_2017_103_MOESM2_ESM.zip › DOEHL_ET_AL_NCOMMS_SHARE/readme_FigS3C.txt]

#Preliminary model - used to generate Fig S3 C and D. 
R file to generate histograms describing the outcome (number of parasites picked up) when simulated sandflies feed on a homogeneous VS heterogeneous skin wrt parasite distribution.
