# Supplementary material for: Skin parasite landscape determines host infectiousness in visceral leishmaniasis
Source: Nat Commun. 2017 Jul 5;8:57. doi: 10.1038/s41467-017-00103-8 (PMC5498584; doi:10.1038/s41467-017-00103-8)
Supplement: Supplementary file 2 — Supplementary Software 1 [file 41467_2017_103_MOESM2_ESM.zip › DOEHL_ET_AL_NCOMMS_SHARE/data.txt]

Rag 1	Rag 2	Rag 3	Rag 4	Rag 5	Rag 6	Rag 7	Rag 8	Rag 9
1734.9	5581.7	505.5	1082.3	868.3	18815.3	81094.5	266994.7	12413.2
4606.1	1476.5	173.2	841.0	303.7	61973.8	397965.5	612286.0	10824.3
4255.6	756.9	1884.3	787.7	2543.6	37314.1	95943.1	587857.0	3444.4
5866.0	2162.6	5646.4	680.5	248.4	2225.0	189913.2	578527.3	8597.4
8419.2	16668.0	1433.9	1473.9	12076.7	144193.4	54714.1	37708.9	703.2
1115.6	422.8	1635.7	66.4	98.8	28475.9	53272.7	192540.2	20057.6
915.1	1995.1	800.3	578.4	246.4	122334.3	820945.0	204166.2	82067.7
813.4	11084.2	1670.8	521.7	413.2	15205.1	1489117.0	349983.6	12291.2
1905.9	2355.6	16082.9	755.7	1042.1	6420.3	76049.7	4876.1	16895.1
7063.1	6956.3	3466.9	529.4	685.7	4582.2	133271.6	61548.5	22202.2
915.2	221.8	1376.7	781.4	792.8	11234.9	374300.6	228418.5	26330.9
1245.8	2708.2	524.0	781.1	1656.2	47808.0	943975.9	54736.7	2902.4
1602.3	1839.7	1751.0	1660.2	1659.3	15934.2	19880.9	77599.3	63653.7
8424.4	1675.0	4847.2	1170.1	717.2	3369.7	78146.6	107644.2	41884.9
1362.0	2105.4	3003.9	1677.1	2846.7	22128.1	369051.2	159764.8	77456.6
2523.7	737.8	1316.0	567.9	2748.0	5687.2	237573.3	34644.1	6736.4
1140.7	249.1	1356.7	1291.2	623.6	7504.0	23747.6	37963.3	5400.5
8686.8	2177.8	2526.7	1171.7	564.2	1921.5	262029.2	15894.1	24222.7
12205.9	470.5	2671.0	1797.6	917.4	3141.7	433661.6	154566.9	35832.7
2051.1	167.1	5941.0	700.2	2703.1	1870.7	1001859.9	132574.3	16875.7
3327.6	3667.1	7748.1	2031.9	1084.0	34220.9	1429.9	5059.9	318.0
1340.7	1235.0	6120.4	1318.6	1620.8	5318.9	15965.9	2870.5	572.1
980.6	656.6	3849.7	1630.4	402.9	899.5	15016.3	157096.4	996.2
173.5	3548.2	714.5	1447.0	129.7	48252.0	69149.0	98691.8	2235.6
