# Supplementary material for: Skin parasite landscape determines host infectiousness in visceral leishmaniasis
Source: Nat Commun. 2017 Jul 5;8:57. doi: 10.1038/s41467-017-00103-8 (PMC5498584; doi:10.1038/s41467-017-00103-8)
Supplement: Supplementary file 2 — Supplementary Software 1 [file 41467_2017_103_MOESM2_ESM.zip › DOEHL_ET_AL_NCOMMS_SHARE/Fig_S3C_D.R]

#Punch biopsy volunme - used as total sandfly foraging volume
punchBiopsy <- 1.2e-8
#Total foraging volume - based on empirical data from 24 punch biopsies per mouse
foragingVolume <- punchBiopsy
#parasite density in patches and skin w.r.t. homogeneous skin 
parasiteDensityInPatch <- 0.8
#proportion of patchy skin within a punch biopsy
patchDensityInSkin <- 0.3
#Fly Feed Volume 
flyFeedVolume <- 1.6e-9
#Total number of simulated flies
flies <- 10000
#Mean number of parasites in a biopsy of a mouse 
parasitesPerBiopsy <- 100

#Calculated expected number of parasites in a case where the mouse skin is:
#A) Assumed homogeneous throughout (or across 24 biopsies as per the empirical study)
#B) Is patchy with patches with far greater parasite density
fnCalExpectations <- function(parasitesPerBiopsy)  { 
  denAllminusSkin <- 0
  densPatchminusSkin <- 0
  #Finds uniform number of parasites when A) all biopsies are 
  #homogeneous in parasite distribution
  paraHomFeed <- (flyFeedVolume/foragingVolume)*parasitesPerBiopsy
  #Finds number of parasites when a fly feeds on a patchy biopsy (higher parasite number)
  paraInPatches <- parasiteDensityInPatch*parasitesPerBiopsy
  #Finds number of parasites feed in a biopsy with few parasites
  paraInSkin <- parasitesPerBiopsy - paraInPatches
  volPatch <- foragingVolume*patchDensityInSkin
  volSkin <- foragingVolume - volPatch
  densAll <- parasitesPerBiopsy/foragingVolume
  densPatch <- paraInPatches/volPatch
  densSkin <- paraInSkin/volSkin
  denAllminusSkin <- densAll - densSkin
  densPatchminusSkin <- densPatch - densSkin
  if(densPatchminusSkin == 0){
    pBiteInPatch = 0
  }  
  else{
    #Probability that a fly feeds on a patchy biopsy
    pBiteInPatch <- denAllminusSkin/densPatchminusSkin
  }  
  #Finding Expectation of parasites in patchy biopsy
  paraPatchyFeed <- (flyFeedVolume/volPatch)*paraInPatches
  #Finding Expectation of parasites in a non-patchy biopsy
  paraSkinnyFeed <- (flyFeedVolume/volSkin)*paraInSkin
  paraResult = c(round(paraHomFeed), round(paraSkinnyFeed), round(paraPatchyFeed), pBiteInPatch)
  return(paraResult)
}

#Vector initialisation for holding paraiste number picked upby flies when
#A) assuming homogeneous distibution of parasites in biopsies (lstHomogeneous) or 
#B) distribution is patchy and the fly either feeds on a patch or not (lstPatchy)
lstHomogeneous = vector()
lstPatchy = vector()
#Loop through for an individual fly feed
for(fly in 1:flies){
  resultPara = fnCalExpectations(parasitesPerBiopsy)
  paraHomFeed = resultPara[1]
  paraSkinnyFeed = resultPara[2]
  paraPatchyFeed = resultPara[3]
  #Probability that a fly finds a patchy biopsy
  pBiteInPatch = resultPara[4] 
  
  #when A) skin parasites are homogeneously distributed 
  numberParaHomogeneous <- rpois(1,paraHomFeed)
  #Coin toss - random uniform variable between 0 and 1
  IsBiteInPatch = runif(1, 0.0, 1.0)
  #when B) skin parasites are heterogeneous
  #Check if fly sits on a patchy biopsy - generate Poisson random variable 
  #based on expectations calculated before
  if(IsBiteInPatch <= pBiteInPatch){
    #when yes,it feeds on more parasites 
    numberParaPatchy <-  rpois(1,paraPatchyFeed)
  }
  else{
    #when no, it feeds on a few
    numberParaPatchy <-  rpois(1,paraSkinnyFeed)
  }

  lstHomogeneous <- c(lstHomogeneous, numberParaHomogeneous)
  lstPatchy <- c(lstPatchy, numberParaPatchy)

}
#Plot distribution for parasites picked up in 
#A) homogeneous world
#B) patchy world
par(mfrow=c(2,1))
hist(lstHomogeneous, breaks = 20, xlim = c(0, 70), ylim = c(0,2500), main="Homogeneously distributed parasites", xlab="Parasite count")
hist(lstPatchy, breaks = 50, xlim = c(0, 70), ylim = c(0,2500), main="Parasites are in patches", xlab="Parasite count")
