# Supplementary material for: Skin parasite landscape determines host infectiousness in visceral leishmaniasis
Source: Nat Commun. 2017 Jul 5;8:57. doi: 10.1038/s41467-017-00103-8 (PMC5498584; doi:10.1038/s41467-017-00103-8)
Supplement: Supplementary file 2 — Supplementary Software 1 [file 41467_2017_103_MOESM2_ESM.zip › DOEHL_ET_AL_NCOMMS_SHARE/readme_S3E.txt]

#Preliminary model with interpretations of different k value - used to generate Fig S3E. 
This file describes how number of sandflies ingesting greater than 1000 parasites changes with by changing the dispersion parameter if the negative binomial distribution used to model distribution of parasites in murine skin. Change parameter ‘K’ and ‘M’ to simulate number of sandflies picking up greater than 1000 parasites. 
