# Supplementary material for: Skin parasite landscape determines host infectiousness in visceral leishmaniasis
Source: Nat Commun. 2017 Jul 5;8:57. doi: 10.1038/s41467-017-00103-8 (PMC5498584; doi:10.1038/s41467-017-00103-8)
Supplement: Supplementary file 2 — Supplementary Software 1 [file 41467_2017_103_MOESM2_ESM.zip › DOEHL_ET_AL_NCOMMS_SHARE/Matlab Scripts as used for paper figures May2017/Proboscis Scale/Supp_Fig19B_PSCD4MicroNotPatchy.m]

%CD4 Mice
Rag19 = [6242.309	40213.92	31013.05	208242.7	60042.1	98883.61	60476.59	249944.2	10892.03	6057.031	112096.5	35391.51	86337.55	45613.8	46020.12	64171.25	56225.69	20209.33	55936.79	42591.23	88499.5	5941.761	5517.263	139639];
Rag20 = [113652.9	23657.08	7039.903	67137.05	64529.57	131615.3	518365.6	541672.1	1800.071	14785.82	1394753	706560.7	130131.8	23352.05	208169.6	608231.4	106441.2	32235.32	44494.23	94896.09	6424.299	5645.563	27523.34	32097.01];
Rag21 = [18169.2	12718.1	16364.7	34639.3	102337.6	79552.5	115456.1	262826.1	81365.2	110573.1	209569.7	67009.6	66966.9	29948.9	232116.4	766783.9	63812.4	36401	77071.4	56991.7	14903.7	60864.6	8198.5	1496.9];
Rag22 = [44545.2	530171.5	668891.6	2469231	19219.4	571615.5	1491697	725753	42283.1	263689.3	1826778	318708.8	164573.9	91659.4	462878.5	60530.8	7163.7	47056.6	50569.9	38927.7	3931.7	6870.1	23407.3	26510.7];
Rag23 = [598196	1926035	488947.2	173848.7	553694.9	4061678	14662020	3776093	90795.3	3336097	3694323	9669794	293533.2	3504126	10284320	5941550	450755.2	4809105	3664616	1397573	12728.2	49876.7	67301.9	70181.8];
Rag24 = [3137887	6669272	1751551	2126678	6912118	5712355	15197510	17344610	7932178	4256139	80643520	11343150	8134356	6343389	7060130	6448552	3770326	2546905	6616066	6271906	185902.1	74053.5	248866.6	341170.5];
Rag25 = [43606.68	39610.4	5482.782	31639.34	32049.93	33995.91	37138.89	172406.8	28486.92	33673.63	50312.51	12606.38	123821	152871.1	83785.74	27238.4	476785.3	79134.71	36514.55	45777.34	13625.87	20583.27	4612.97	140612.8];
Rag26 = [2260.624	9063.668	3060.94	9444.282	4412.582	3038.998	2265.217	970.2748	7934.078	4313.613	7064.852	1514.515	15138.66	8959.973	9887.268	790.0161	7823.779	2604.275	6803.212	2141.352	4012.497	8171.049	906.79	4226.915];
Rag27 = [34873.48	178186	24155.73	12365.47	15526.27	22582.66	38169.07	6815.063	4903.425	36461.53	36999.52	27371.52	23405.3	130282.7	31532.11	41119.96	22138.27	42285.54	67661.07	53227.32	6173.713	7604.093	31383.42	45624.58];

MeanA = mean(Rag19); MeanB = mean(Rag20); MeanC = mean(Rag21); MeanD = mean(Rag22); MeanE = mean(Rag23); MeanF = mean(Rag24); MeanG = mean(Rag25); MeanH = mean(Rag26); MeanI = mean(Rag27); 
A = round(reshape(Rag19, [numel(Rag19),1])); B = round(reshape(Rag20, [numel(Rag20),1])); C = round(reshape(Rag21, [numel(Rag21),1])); D = round(reshape(Rag22, [numel(Rag22),1])); E = round(reshape(Rag23, [numel(Rag23),1])); F = round(reshape(Rag24, [numel(Rag24),1])); G = round(reshape(Rag25, [numel(Rag25),1])); H = round(reshape(Rag26, [numel(Rag26),1])); I = round(reshape(Rag27, [numel(Rag27),1]));

%Fit Negative Binomial Distribution.
MaNBA = fitdist(A, 'Negative Binomial'); MaNBB = fitdist(B, 'Negative Binomial'); MaNBC = fitdist(C, 'Negative Binomial'); MaNBD = fitdist(D, 'Negative Binomial'); MaNBE = fitdist(E, 'Negative Binomial'); MaNBF = fitdist(F, 'Negative Binomial'); MaNBG = fitdist(G, 'Negative Binomial'); MaNBH = fitdist(H, 'Negative Binomial'); MaNBI = fitdist(I, 'Negative Binomial'); 

%Volume of punch biopsy in m^3
%PunchVol = 5.03 * 10^-8; %original guess
PunchVol = 1.2 * 10^-8; %this is based on the skin thickness of ~240 um for male C57Bl/6J mice according to Sabino et al. (2016) 

%Proboscis Volume. Cylindrical dimensions = 75 um diameter, 350 um length).
%Cuboidal dimensions = 6.65 * 10^-5 x 6.65 * 10^-5 x 350 * 10^-6 m
%ProbVol = 1.55 * 10^-12; %original guess
%The INNER proboscis volume that is inserted into the skin is about half
%the proboscis length (330 um / 2 = ~160 um) [Brinson et al. (1993)] and
%the inner diameter of the food canal is about 10 um [Warburg (2008)]; so
%ProbVol = 5^2*3.14159*160;
%ProbVol = 1.26 * 10^-14
%The OUTER proboscis volume that is inserted into the skin is about half
%the proboscis length (330 um / 2 = ~160 um) [Brinson et al. (1993)] and
%the outer diameter of the hypopharynx (~29 um; [Brinson et al. (1993)]); so ProbVol
%= 14.5^2*3.14159*160
ProbVol = 1.06 * 10^-13;

%Feed volume of fly
%FeedVol = 0.7*10^-9; %original guess
FeedVol = 1.6*10^-9; % this value is from Rogers et al. (2002)

for ii = 1:1000;    
      
    %%%% MICRO NOT PATCHY %%%%
    
    %Number of parasites at macro site
    %Macro not patchy
    MaPNPNPA = MeanA; MaPNPNPB = MeanB; MaPNPNPC = MeanC;MaPNPNPD = MeanD; MaPNPNPE = MeanE; MaPNPNPF = MeanF; MaPNPNPG = MeanG; MaPNPNPH = MeanH; MaPNPNPI = MeanI;
    
    %Parasite density in punch biopsy
    MaPDNPNPA = MaPNPNPA/PunchVol; MaPDNPNPB = MaPNPNPB/PunchVol; MaPDNPNPC = MaPNPNPC/PunchVol; MaPDNPNPD = MaPNPNPD/PunchVol; MaPDNPNPE = MaPNPNPE/PunchVol; MaPDNPNPF = MaPNPNPF/PunchVol; MaPDNPNPG = MaPNPNPG/PunchVol; MaPDNPNPH = MaPNPNPH/PunchVol; MaPDNPNPI = MaPNPNPI/PunchVol;
    
    %Expected number of parasites
    ExpParaNPNPA = MaPDNPNPA * ProbVol; ExpParaNPNPB = MaPDNPNPB * ProbVol; ExpParaNPNPC = MaPDNPNPC * ProbVol; ExpParaNPNPD = MaPDNPNPD * ProbVol; ExpParaNPNPE = MaPDNPNPE * ProbVol; ExpParaNPNPF = MaPDNPNPF * ProbVol; ExpParaNPNPG = MaPDNPNPG * ProbVol; ExpParaNPNPH = MaPDNPNPH * ProbVol; ExpParaNPNPI = MaPDNPNPI * ProbVol; 
    
    %Number of parasites picked up by the fly on feeding on the full 0.7 uL
    %feed volume
    FlyParaNPNPA(ii) = ExpParaNPNPA; FlyParaNPNPB(ii) = ExpParaNPNPB; FlyParaNPNPC(ii) = ExpParaNPNPC; FlyParaNPNPD(ii) = ExpParaNPNPD; FlyParaNPNPE(ii) = ExpParaNPNPE; FlyParaNPNPF(ii) = ExpParaNPNPF; FlyParaNPNPG(ii) = ExpParaNPNPG; FlyParaNPNPH(ii) = ExpParaNPNPH; FlyParaNPNPI(ii) = ExpParaNPNPI;      
        
    %%%INFECTION STATUS
    
    %Number of parasites 
    PoTNPNPA(ii) = round(FlyParaNPNPA(ii)); PoTNPNPB(ii) = round(FlyParaNPNPB(ii)); PoTNPNPC(ii) = round(FlyParaNPNPC(ii)); PoTNPNPD(ii) = round(FlyParaNPNPD(ii)); PoTNPNPE(ii) = round(FlyParaNPNPE(ii)); PoTNPNPF(ii) = round(FlyParaNPNPF(ii)); PoTNPNPG(ii) = round(FlyParaNPNPG(ii)); PoTNPNPH(ii) = round(FlyParaNPNPH(ii)); PoTNPNPI(ii) = round(FlyParaNPNPI(ii)); 
    
    if PoTNPNPA(ii) > 1 %This is the infection threshold
        
        pNI = 0.75;
        pInfNPNPA = 1 - (pNI^PoTNPNPA(ii));
        InfProbNPNPA(ii) = pInfNPNPA;
        
    else
        InfProbNPNPA(ii) = 0;
        
    end
    
    rnNPNPA = rand;
    
    if rnNPNPA < InfProbNPNPA(ii);
        InfYesNoNPNPA(ii) = 1;
    else
        InfYesNoNPNPA(ii) = 0;
    end
    
    if PoTNPNPB(ii) > 1 %This is the infection threshold
        
        pNI = 0.75;
        pInfNPNPB = 1 - (pNI^PoTNPNPB(ii));
        InfProbNPNPB(ii) = pInfNPNPB;
        
    else
        InfProbNPNPB(ii) = 0;
        
    end
    
    rnNPNPB = rand;
    
    if rnNPNPB < InfProbNPNPB(ii);
        InfYesNoNPNPB(ii) = 1;
    else
        InfYesNoNPNPB(ii) = 0;
    end
    
    if PoTNPNPC(ii) > 1 %This is the infection threshold
        
        pNI = 0.75;
        pInfNPNPC = 1 - (pNI^PoTNPNPC(ii));
        InfProbNPNPC(ii) = pInfNPNPC;
        
    else
        InfProbNPNPC(ii) = 0;
        
    end
    
    rnNPNPC = rand;
    
    if rnNPNPC < InfProbNPNPC(ii);
        InfYesNoNPNPC(ii) = 1;
    else
        InfYesNoNPNPC(ii) = 0;
    end
    
    if PoTNPNPD(ii) > 1 %This is the infection threshold
        
        pNI = 0.75;
        pInfNPNPD = 1 - (pNI^PoTNPNPD(ii));
        InfProbNPNPD(ii) = pInfNPNPD;
        
    else
        InfProbNPNPD(ii) = 0;
        
    end
    
    rnNPNPD = rand;
    
    if rnNPNPD < InfProbNPNPD(ii);
        InfYesNoNPNPD(ii) = 1;
    else
        InfYesNoNPNPD(ii) = 0;
    end
    
    if PoTNPNPE(ii) > 1 %This is the infection threshold
        
        pNI = 0.75;
        pInfNPNPE = 1 - (pNI^PoTNPNPE(ii));
        InfProbNPNPE(ii) = pInfNPNPE;
        
    else
        InfProbNPNPE(ii) = 0;
        
    end
    
    rnNPNPE = rand;
    
    if rnNPNPE < InfProbNPNPE(ii);
        InfYesNoNPNPE(ii) = 1;
    else
        InfYesNoNPNPE(ii) = 0;
    end
    
    if PoTNPNPF(ii) > 1 %This is the infection threshold
        
        pNI = 0.75;
        pInfNPNPF = 1 - (pNI^PoTNPNPF(ii));
        InfProbNPNPF(ii) = pInfNPNPF;
        
    else
        InfProbNPNPF(ii) = 0;
        
    end
    
    rnNPNPF = rand;
    
    if rnNPNPF < InfProbNPNPF(ii);
        InfYesNoNPNPF(ii) = 1;
    else
        InfYesNoNPNPF(ii) = 0;
    end
    
    if PoTNPNPG(ii) > 1 %This is the infection threshold
        
        pNI = 0.75;
        pInfNPNPG = 1 - (pNI^PoTNPNPG(ii));
        InfProbNPNPG(ii) = pInfNPNPG;
        
    else
        InfProbNPNPG(ii) = 0;
        
    end
    
    rnNPNPG = rand;
    
    if rnNPNPG < InfProbNPNPG(ii);
        InfYesNoNPNPG(ii) = 1;
    else
        InfYesNoNPNPG(ii) = 0;
    end
    
    if PoTNPNPH(ii) > 1 %This is the infection threshold
        
        pNI = 0.75;
        pInfNPNPH = 1 - (pNI^PoTNPNPH(ii));
        InfProbNPNPH(ii) = pInfNPNPH;
        
    else
        InfProbNPNPH(ii) = 0;
        
    end
    
    rnNPNPH = rand;
    
    if rnNPNPH < InfProbNPNPH(ii);
        InfYesNoNPNPH(ii) = 1;
    else
        InfYesNoNPNPH(ii) = 0;
    end
    
    if PoTNPNPI(ii) > 1 %This is the infection threshold
        
        pNI = 0.75;
        pInfNPNPI = 1 - (pNI^PoTNPNPI(ii));
        InfProbNPNPI(ii) = pInfNPNPI;
        
    else
        InfProbNPNPI(ii) = 0;
        
    end
    
    rnNPNPI = rand;
    
    if rnNPNPI < InfProbNPNPI(ii);
        InfYesNoNPNPI(ii) = 1;
    else
        InfYesNoNPNPI(ii) = 0;
    end
    
end

YesNPNPA = nnz(InfYesNoNPNPA); YesNPNPB = nnz(InfYesNoNPNPB); YesNPNPC = nnz(InfYesNoNPNPC); YesNPNPD = nnz(InfYesNoNPNPD); YesNPNPE = nnz(InfYesNoNPNPE); YesNPNPF = nnz(InfYesNoNPNPF); YesNPNPG = nnz(InfYesNoNPNPG); YesNPNPH = nnz(InfYesNoNPNPH); YesNPNPI = nnz(InfYesNoNPNPI);

for ii = 1:1000;    
      
    %%%% MICRO NOT PATCHY %%%%
    
    %Number of parasites at macro site
    %Macro patchy
    MaPPNPA = nbinrnd(MaNBA.r, MaNBA.p); MaPPNPB = nbinrnd(MaNBB.r, MaNBB.p); MaPPNPC = nbinrnd(MaNBC.r, MaNBC.p); MaPPNPD = nbinrnd(MaNBD.r, MaNBD.p); MaPPNPE = nbinrnd(MaNBE.r, MaNBE.p); MaPPNPF = nbinrnd(MaNBF.r, MaNBF.p); MaPPNPG = nbinrnd(MaNBG.r, MaNBG.p); MaPPNPH = nbinrnd(MaNBH.r, MaNBH.p); MaPPNPI = nbinrnd(MaNBI.r, MaNBI.p); 
    
    %Parasite density in punch biopsy
    MaPDPNPA = MaPPNPA/PunchVol; MaPDPNPB = MaPPNPB/PunchVol; MaPDPNPC = MaPPNPC/PunchVol; MaPDPNPD = MaPPNPD/PunchVol; MaPDPNPE = MaPPNPE/PunchVol; MaPDPNPF = MaPPNPF/PunchVol; MaPDPNPG = MaPPNPG/PunchVol; MaPDPNPH = MaPPNPH/PunchVol; MaPDPNPI = MaPPNPI/PunchVol;  
    
    %Expected number of parasites
    ExpParaPNPA = MaPDPNPA * ProbVol; ExpParaPNPB = MaPDPNPB * ProbVol; ExpParaPNPC = MaPDPNPC * ProbVol; ExpParaPNPD = MaPDPNPD * ProbVol; ExpParaPNPE = MaPDPNPE * ProbVol; ExpParaPNPF = MaPDPNPF * ProbVol; ExpParaPNPG = MaPDPNPG * ProbVol; ExpParaPNPH = MaPDPNPH * ProbVol; ExpParaPNPI = MaPDPNPI * ProbVol; 
    
    %Number of parasites picked up by the fly on feeding on the full 0.7 uL
    %feed volume
    FlyParaPNPA(ii) = ExpParaPNPA; FlyParaPNPB(ii) = ExpParaPNPB; FlyParaPNPC(ii) = ExpParaPNPC; FlyParaPNPD(ii) = ExpParaPNPD; FlyParaPNPE(ii) = ExpParaPNPE; FlyParaPNPF(ii) = ExpParaPNPF; FlyParaPNPG(ii) = ExpParaPNPG; FlyParaPNPH(ii) = ExpParaPNPH; FlyParaPNPI(ii) = ExpParaPNPI;      
        
    %%%INFECTION STATUS
    
    %Number of parasites 
    PoTPNPA(ii) = round(FlyParaPNPA(ii)); PoTPNPB(ii) = round(FlyParaPNPB(ii)); PoTPNPC(ii) = round(FlyParaPNPC(ii)); PoTPNPD(ii) = round(FlyParaPNPD(ii)); PoTPNPE(ii) = round(FlyParaPNPE(ii)); PoTPNPF(ii) = round(FlyParaPNPF(ii)); PoTPNPG(ii) = round(FlyParaPNPG(ii)); PoTPNPH(ii) = round(FlyParaPNPH(ii)); PoTPNPI(ii) = round(FlyParaPNPI(ii)); 
    
    if PoTPNPA(ii) > 1 %This is the infection threshold
        
        pNI = 0.75;
        pInfPNPA = 1 - (pNI^PoTPNPA(ii));
        InfProbPNPA(ii) = pInfPNPA;
        
    else
        InfProbPNPA(ii) = 0;
        
    end
    
    rnPNPA = rand;
    
    if rnPNPA < InfProbPNPA(ii);
        InfYesNoPNPA(ii) = 1;
    else
        InfYesNoPNPA(ii) = 0;
    end
    
    if PoTPNPB(ii) > 1 %This is the infection threshold
        
        pNI = 0.75;
        pInfPNPB = 1 - (pNI^PoTPNPB(ii));
        InfProbPNPB(ii) = pInfPNPB;
        
    else
        InfProbPNPB(ii) = 0;
        
    end
    
    rnPNPB = rand;
    
    if rnPNPB < InfProbPNPB(ii);
        InfYesNoPNPB(ii) = 1;
    else
        InfYesNoPNPB(ii) = 0;
    end
    
    if PoTPNPC(ii) > 1 %This is the infection threshold
        
        pNI = 0.75;
        pInfPNPC = 1 - (pNI^PoTPNPC(ii));
        InfProbPNPC(ii) = pInfPNPC;
        
    else
        InfProbPNPC(ii) = 0;
        
    end
    
    rnPNPC = rand;
    
    if rnPNPC < InfProbPNPC(ii);
        InfYesNoPNPC(ii) = 1;
    else
        InfYesNoPNPC(ii) = 0;
    end
    
    if PoTPNPD(ii) > 1 %This is the infection threshold
        
        pNI = 0.75;
        pInfPNPD = 1 - (pNI^PoTPNPD(ii));
        InfProbPNPD(ii) = pInfPNPD;
        
    else
        InfProbPNPD(ii) = 0;
        
    end
    
    rnPNPD = rand;
    
    if rnPNPD < InfProbPNPD(ii);
        InfYesNoPNPD(ii) = 1;
    else
        InfYesNoPNPD(ii) = 0;
    end
    
    if PoTPNPE(ii) > 1 %This is the infection threshold
        
        pNI = 0.75;
        pInfPNPE = 1 - (pNI^PoTPNPE(ii));
        InfProbPNPE(ii) = pInfPNPE;
        
    else
        InfProbPNPE(ii) = 0;
        
    end
    
    rnPNPE = rand;
    
    if rnPNPE < InfProbPNPE(ii);
        InfYesNoPNPE(ii) = 1;
    else
        InfYesNoPNPE(ii) = 0;
    end
    
    if PoTPNPF(ii) > 1 %This is the infection threshold
        
        pNI = 0.75;
        pInfPNPF = 1 - (pNI^PoTPNPF(ii));
        InfProbPNPF(ii) = pInfPNPF;
        
    else
        InfProbPNPF(ii) = 0;
        
    end
    
    rnPNPF = rand;
    
    if rnPNPF < InfProbPNPF(ii);
        InfYesNoPNPF(ii) = 1;
    else
        InfYesNoPNPF(ii) = 0;
    end
    
    if PoTPNPG(ii) > 1 %This is the infection threshold
        
        pNI = 0.75;
        pInfPNPG = 1 - (pNI^PoTPNPG(ii));
        InfProbPNPG(ii) = pInfPNPG;
        
    else
        InfProbPNPG(ii) = 0;
        
    end
    
    rnPNPG = rand;
    
    if rnPNPG < InfProbPNPG(ii);
        InfYesNoPNPG(ii) = 1;
    else
        InfYesNoPNPG(ii) = 0;
    end
    
    if PoTPNPH(ii) > 1 %This is the infection threshold
        
        pNI = 0.75;
        pInfPNPH = 1 - (pNI^PoTPNPH(ii));
        InfProbPNPH(ii) = pInfPNPH;
        
    else
        InfProbPNPH(ii) = 0;
        
    end
    
    rnPNPH = rand;
    
    if rnPNPH < InfProbPNPH(ii);
        InfYesNoPNPH(ii) = 1;
    else
        InfYesNoPNPH(ii) = 0;
    end
    
    if PoTPNPI(ii) > 1 %This is the infection threshold
        
        pNI = 0.75;
        pInfPNPI = 1 - (pNI^PoTPNPI(ii));
        InfProbPNPI(ii) = pInfPNPI;
        
    else
        InfProbPNPI(ii) = 0;
        
    end
    
    rnPNPI = rand;
    
    if rnPNPI < InfProbPNPI(ii);
        InfYesNoPNPI(ii) = 1;
    else
        InfYesNoPNPI(ii) = 0;
    end
    
end

figure
subplot(2,1,1)
histogram(PoTPNPD, 'FaceColor', 'r')
title('Number of Parasites ingested')
xlabel('Number of parasites')
ylabel('Number of flies')
YesPNPA = nnz(InfYesNoPNPA); YesPNPB = nnz(InfYesNoPNPB); YesPNPC = nnz(InfYesNoPNPC); YesPNPD = nnz(InfYesNoPNPD); YesPNPE = nnz(InfYesNoPNPE); YesPNPF = nnz(InfYesNoPNPF); YesPNPG = nnz(InfYesNoPNPG); YesPNPH = nnz(InfYesNoPNPH); YesPNPI = nnz(InfYesNoPNPI); 
subplot(2,1,2)
Patchiness = {'MaNP MiNP';'MaP MiNP'};
data = [YesNPNPA YesNPNPB YesNPNPC YesNPNPD YesNPNPE YesNPNPF YesNPNPG YesNPNPH YesNPNPI; YesPNPA YesPNPB YesPNPC YesPNPD YesPNPE YesPNPF YesPNPG YesPNPH YesPNPI];
bar(data,'grouped')
set(gca,'xticklabel',Patchiness)
ylabel('Number of Infected Flies')
title('CD4 Group')
legend('Rag 19','Rag 20','Rag 21','Rag 22','Rag 23','Rag 24','Rag 25','Rag 26','Rag 27')
