# Supplementary material for: Skin parasite landscape determines host infectiousness in visceral leishmaniasis
Source: Nat Commun. 2017 Jul 5;8:57. doi: 10.1038/s41467-017-00103-8 (PMC5498584; doi:10.1038/s41467-017-00103-8)
Supplement: Supplementary file 2 — Supplementary Software 1 [file 41467_2017_103_MOESM2_ESM.zip › DOEHL_ET_AL_NCOMMS_SHARE/Matlab Scripts as used for paper figures May2017/Proboscis Scale/Supp_Fig19A_PSFlyFedMicroNotPatchy.m]

%Fly Fed Mice
Rag10 = [1918.327	5368.238	14975.54	3805.637	4451.461	17625.02	27372.53	17554.89	250.9739	11183.28	7324	7664.599	1906.456	5972.289	5060.821	11847.68	7574.186	717.4968	1669.183	10734.92	43123.45	2413.856	731.7327	42438.04];
Rag11 = [15997.09	3017.408	5034.854	9239.502	2739.726	513.6808	1732.656	1191.046	1036.687	3348.615	1548.505	860.771	7333.507	1555.587	2160.678	3284.401	3297.141	922.8627	4877.168	6981.653	555.0819	763.1017	27997.12	45156.43];
Rag12 = [79325.4	8075.2	12407.7	1621.6	12520.3	14747.8	6971.3	4854.6	2778.3	1358.6	14703.1	5527.3	3123.6	3629.4	5529.5	4353.3	6067.5	2363.5	4163.9	2053.3	5635.2	3689.9	8057.8	12618.4];
Rag13 = [4243310.0	5552395.0	4087400.0	4627846.0	5546594.0	17248300.0	17070900.0	9188658.0	3691940.0	25452820	34302760	23473170	7529109	9002134	4844421	3201581	3572419	5662281	9909828	4986509	1713397	193055.3	593888.8	833192.3];
Rag14 = [32331.17	11941.36	30553.34	23279.64	148774.2	335843	42148.09	38192.13	12640.68	31603.28	103105.3	68400.34	76280.03	174505.1	40626.54	108187.5	23332.35	43019.24	114974.5	98845.32	6164.186	13454.91	26539.47	11808.43];
Rag15 = [6816.114	9865.926	8074.566	2144.396	3790.682	4670.691	287609.7	17519.6	675.1464	2809.901	4721.435	17965.03	10342.02	15399.22	1696.771	16272.53	3538.723	1732.837	4501.902	630.3101	6376.592	79432.82	1688.43	4939.643];
Rag16 = [8176.658	4045.592	11200.34	27846.53	7319.354	3848.755	2961.245	10853.75	13593.43	82828.38	5796.723	14738.95	44362.54	2780.33	11222.72	18019.24	31724.3	4964.867	7930.374	8426.884	40682.51	12424.21	6102.104	2921.042];
Rag17 = [94325.42	62468.18	71573.48	59310.95	74108.88	103655.9	51661.73	193353.3	83582.15	84971.95	27241.44	274852.2	253882.5	50821.75	153677.9	296190.4	44208.68	353988.8	340442.5	128945	28428.64	28618.89	6126.26	7119.881];
Rag18 = [43841.88	29074.17	13066.45	81767.38	119878.5	33898.7	165113.4	100725.1	73412.82	147603.8	58429.43	247062.3	122996.5	214556.3	62988.18	116733.1	114132	179094.4	68986.91	118917.3	35624.51	3932.968	12931.35	70823.13];

MeanA = mean(Rag10); MeanB = mean(Rag11); MeanC = mean(Rag12); MeanD = mean(Rag13); MeanE = mean(Rag14); MeanF = mean(Rag15); MeanG = mean(Rag16); MeanH = mean(Rag17); MeanI = mean(Rag18); 
A = round(reshape(Rag10, [numel(Rag10),1])); B = round(reshape(Rag11, [numel(Rag11),1])); C = round(reshape(Rag12, [numel(Rag12),1])); D = round(reshape(Rag13, [numel(Rag13),1])); E = round(reshape(Rag14, [numel(Rag14),1])); F = round(reshape(Rag15, [numel(Rag15),1])); G = round(reshape(Rag16, [numel(Rag16),1])); H = round(reshape(Rag17, [numel(Rag17),1])); I = round(reshape(Rag18, [numel(Rag18),1]));

%Fit Negative Binomial Distribution.
MaNBA = fitdist(A, 'Negative Binomial'); MaNBB = fitdist(B, 'Negative Binomial'); MaNBC = fitdist(C, 'Negative Binomial'); MaNBD = fitdist(D, 'Negative Binomial'); MaNBE = fitdist(E, 'Negative Binomial'); MaNBF = fitdist(F, 'Negative Binomial'); MaNBG = fitdist(G, 'Negative Binomial'); MaNBH = fitdist(H, 'Negative Binomial'); MaNBI = fitdist(I, 'Negative Binomial'); 

%Volume of punch biopsy in m^3
%PunchVol = 5.03 * 10^-8; %original guess
PunchVol = 1.2 * 10^-8; %this is based on the skin thickness of ~240 um for male C57Bl/6J mice according to Sabino et al. (2016) 

%Proboscis Volume. Cylindrical dimensions = 75 um diameter, 350 um length).
%Cuboidal dimensions = 6.65 * 10^-5 x 6.65 * 10^-5 x 350 * 10^-6 m
%ProbVol = 1.55 * 10^-12; %original guess
%The INNER proboscis volume that is inserted into the skin is about half
%the proboscis length (330 um / 2 = ~160 um) [Brinson et al. (1993)] and
%the inner diameter of the food canal is about 10 um [Warburg (2008)]; so
%ProbVol = 5^2*3.14159*160;
%ProbVol = 1.26 * 10^-14;
%The OUTER proboscis volume that is inserted into the skin is about half
%the proboscis length (330 um / 2 = ~160 um) [Brinson et al. (1993)] and
%the outer diameter of the hypopharynx (~29 um; [Brinson et al. (1993)]); so ProbVol
%= 14.5^2*3.14159*160
ProbVol = 1.06 * 10^-13;

%Feed volume of fly
%FeedVol = 0.7*10^-9; %original guess
FeedVol = 1.6*10^-9; % this value is from Rogers et al. (2002)

for ii = 1:1000;    
      
    %%%% MICRO NOT PATCHY %%%%
    
    %Number of parasites at macro site
    %Macro not patchy
    MaPNPNPA = MeanA; MaPNPNPB = MeanB; MaPNPNPC = MeanC;MaPNPNPD = MeanD; MaPNPNPE = MeanE; MaPNPNPF = MeanF; MaPNPNPG = MeanG; MaPNPNPH = MeanH; MaPNPNPI = MeanI;
    
    %Parasite density in punch biopsy
    MaPDNPNPA = MaPNPNPA/PunchVol; MaPDNPNPB = MaPNPNPB/PunchVol; MaPDNPNPC = MaPNPNPC/PunchVol; MaPDNPNPD = MaPNPNPD/PunchVol; MaPDNPNPE = MaPNPNPE/PunchVol; MaPDNPNPF = MaPNPNPF/PunchVol; MaPDNPNPG = MaPNPNPG/PunchVol; MaPDNPNPH = MaPNPNPH/PunchVol; MaPDNPNPI = MaPNPNPI/PunchVol;
    
    %Expected number of parasites
    ExpParaNPNPA = MaPDNPNPA * ProbVol; ExpParaNPNPB = MaPDNPNPB * ProbVol; ExpParaNPNPC = MaPDNPNPC * ProbVol; ExpParaNPNPD = MaPDNPNPD * ProbVol; ExpParaNPNPE = MaPDNPNPE * ProbVol; ExpParaNPNPF = MaPDNPNPF * ProbVol; ExpParaNPNPG = MaPDNPNPG * ProbVol; ExpParaNPNPH = MaPDNPNPH * ProbVol; ExpParaNPNPI = MaPDNPNPI * ProbVol; 
    
    %Number of parasites picked up by the fly on feeding on the full 1.6 uL
    %feed volume
    FlyParaNPNPA(ii) = ExpParaNPNPA; FlyParaNPNPB(ii) = ExpParaNPNPB; FlyParaNPNPC(ii) = ExpParaNPNPC; FlyParaNPNPD(ii) = ExpParaNPNPD; FlyParaNPNPE(ii) = ExpParaNPNPE; FlyParaNPNPF(ii) = ExpParaNPNPF; FlyParaNPNPG(ii) = ExpParaNPNPG; FlyParaNPNPH(ii) = ExpParaNPNPH; FlyParaNPNPI(ii) = ExpParaNPNPI;      
        
    %%%INFECTION STATUS
    
    %Number of parasites 
    PoTNPNPA(ii) = round(FlyParaNPNPA(ii)); PoTNPNPB(ii) = round(FlyParaNPNPB(ii)); PoTNPNPC(ii) = round(FlyParaNPNPC(ii)); PoTNPNPD(ii) = round(FlyParaNPNPD(ii)); PoTNPNPE(ii) = round(FlyParaNPNPE(ii)); PoTNPNPF(ii) = round(FlyParaNPNPF(ii)); PoTNPNPG(ii) = round(FlyParaNPNPG(ii)); PoTNPNPH(ii) = round(FlyParaNPNPH(ii)); PoTNPNPI(ii) = round(FlyParaNPNPI(ii)); 
    
    if PoTNPNPA(ii) > 1 %This is the infection threshold
        
        pNI = 0.75;
        pInfNPNPA = 1 - (pNI^PoTNPNPA(ii));
        InfProbNPNPA(ii) = pInfNPNPA;
        
    else
        InfProbNPNPA(ii) = 0;
        
    end
    
    rnNPNPA = rand;
    
    if rnNPNPA < InfProbNPNPA(ii);
        InfYesNoNPNPA(ii) = 1;
    else
        InfYesNoNPNPA(ii) = 0;
    end
    
    if PoTNPNPB(ii) > 1 %This is the infection threshold
        
        pNI = 0.75;
        pInfNPNPB = 1 - (pNI^PoTNPNPB(ii));
        InfProbNPNPB(ii) = pInfNPNPB;
        
    else
        InfProbNPNPB(ii) = 0;
        
    end
    
    rnNPNPB = rand;
    
    if rnNPNPB < InfProbNPNPB(ii);
        InfYesNoNPNPB(ii) = 1;
    else
        InfYesNoNPNPB(ii) = 0;
    end
    
    if PoTNPNPC(ii) > 1 %This is the infection threshold
        
        pNI = 0.75;
        pInfNPNPC = 1 - (pNI^PoTNPNPC(ii));
        InfProbNPNPC(ii) = pInfNPNPC;
        
    else
        InfProbNPNPC(ii) = 0;
        
    end
    
    rnNPNPC = rand;
    
    if rnNPNPC < InfProbNPNPC(ii);
        InfYesNoNPNPC(ii) = 1;
    else
        InfYesNoNPNPC(ii) = 0;
    end
    
    if PoTNPNPD(ii) > 1 %This is the infection threshold
        
        pNI = 0.75;
        pInfNPNPD = 1 - (pNI^PoTNPNPD(ii));
        InfProbNPNPD(ii) = pInfNPNPD;
        
    else
        InfProbNPNPD(ii) = 0;
        
    end
    
    rnNPNPD = rand;
    
    if rnNPNPD < InfProbNPNPD(ii);
        InfYesNoNPNPD(ii) = 1;
    else
        InfYesNoNPNPD(ii) = 0;
    end
    
    if PoTNPNPE(ii) > 1 %This is the infection threshold
        
        pNI = 0.75;
        pInfNPNPE = 1 - (pNI^PoTNPNPE(ii));
        InfProbNPNPE(ii) = pInfNPNPE;
        
    else
        InfProbNPNPE(ii) = 0;
        
    end
    
    rnNPNPE = rand;
    
    if rnNPNPE < InfProbNPNPE(ii);
        InfYesNoNPNPE(ii) = 1;
    else
        InfYesNoNPNPE(ii) = 0;
    end
    
    if PoTNPNPF(ii) > 1 %This is the infection threshold
        
        pNI = 0.75;
        pInfNPNPF = 1 - (pNI^PoTNPNPF(ii));
        InfProbNPNPF(ii) = pInfNPNPF;
        
    else
        InfProbNPNPF(ii) = 0;
        
    end
    
    rnNPNPF = rand;
    
    if rnNPNPF < InfProbNPNPF(ii);
        InfYesNoNPNPF(ii) = 1;
    else
        InfYesNoNPNPF(ii) = 0;
    end
    
    if PoTNPNPG(ii) > 1 %This is the infection threshold
        
        pNI = 0.75;
        pInfNPNPG = 1 - (pNI^PoTNPNPG(ii));
        InfProbNPNPG(ii) = pInfNPNPG;
        
    else
        InfProbNPNPG(ii) = 0;
        
    end
    
    rnNPNPG = rand;
    
    if rnNPNPG < InfProbNPNPG(ii);
        InfYesNoNPNPG(ii) = 1;
    else
        InfYesNoNPNPG(ii) = 0;
    end
    
    if PoTNPNPH(ii) > 1 %This is the infection threshold
        
        pNI = 0.75;
        pInfNPNPH = 1 - (pNI^PoTNPNPH(ii));
        InfProbNPNPH(ii) = pInfNPNPH;
        
    else
        InfProbNPNPH(ii) = 0;
        
    end
    
    rnNPNPH = rand;
    
    if rnNPNPH < InfProbNPNPH(ii);
        InfYesNoNPNPH(ii) = 1;
    else
        InfYesNoNPNPH(ii) = 0;
    end
    
    if PoTNPNPI(ii) > 1 %This is the infection threshold
        
        pNI = 0.75;
        pInfNPNPI = 1 - (pNI^PoTNPNPI(ii));
        InfProbNPNPI(ii) = pInfNPNPI;
        
    else
        InfProbNPNPI(ii) = 0;
        
    end
    
    rnNPNPI = rand;
    
    if rnNPNPI < InfProbNPNPI(ii);
        InfYesNoNPNPI(ii) = 1;
    else
        InfYesNoNPNPI(ii) = 0;
    end
    
end

YesNPNPA = nnz(InfYesNoNPNPA); YesNPNPB = nnz(InfYesNoNPNPB); YesNPNPC = nnz(InfYesNoNPNPC); YesNPNPD = nnz(InfYesNoNPNPD); YesNPNPE = nnz(InfYesNoNPNPE); YesNPNPF = nnz(InfYesNoNPNPF); YesNPNPG = nnz(InfYesNoNPNPG); YesNPNPH = nnz(InfYesNoNPNPH); YesNPNPI = nnz(InfYesNoNPNPI);

for ii = 1:1000;    
      
    %%%% MICRO NOT PATCHY %%%%
    
    %Number of parasites at macro site
    %Macro patchy
    MaPPNPA = nbinrnd(MaNBA.r, MaNBA.p); MaPPNPB = nbinrnd(MaNBB.r, MaNBB.p); MaPPNPC = nbinrnd(MaNBC.r, MaNBC.p); MaPPNPD = nbinrnd(MaNBD.r, MaNBD.p); MaPPNPE = nbinrnd(MaNBE.r, MaNBE.p); MaPPNPF = nbinrnd(MaNBF.r, MaNBF.p); MaPPNPG = nbinrnd(MaNBG.r, MaNBG.p); MaPPNPH = nbinrnd(MaNBH.r, MaNBH.p); MaPPNPI = nbinrnd(MaNBI.r, MaNBI.p); 
    
    %Parasite density in punch biopsy
    MaPDPNPA = MaPPNPA/PunchVol; MaPDPNPB = MaPPNPB/PunchVol; MaPDPNPC = MaPPNPC/PunchVol; MaPDPNPD = MaPPNPD/PunchVol; MaPDPNPE = MaPPNPE/PunchVol; MaPDPNPF = MaPPNPF/PunchVol; MaPDPNPG = MaPPNPG/PunchVol; MaPDPNPH = MaPPNPH/PunchVol; MaPDPNPI = MaPPNPI/PunchVol;  
    
    %Expected number of parasites
    ExpParaPNPA = MaPDPNPA * ProbVol; ExpParaPNPB = MaPDPNPB * ProbVol; ExpParaPNPC = MaPDPNPC * ProbVol; ExpParaPNPD = MaPDPNPD * ProbVol; ExpParaPNPE = MaPDPNPE * ProbVol; ExpParaPNPF = MaPDPNPF * ProbVol; ExpParaPNPG = MaPDPNPG * ProbVol; ExpParaPNPH = MaPDPNPH * ProbVol; ExpParaPNPI = MaPDPNPI * ProbVol; 
    
    %Number of parasites picked up by the fly on feeding on the full 0.7 uL
    %feed volume
    FlyParaPNPA(ii) = ExpParaPNPA; FlyParaPNPB(ii) = ExpParaPNPB; FlyParaPNPC(ii) = ExpParaPNPC; FlyParaPNPD(ii) = ExpParaPNPD; FlyParaPNPE(ii) = ExpParaPNPE; FlyParaPNPF(ii) = ExpParaPNPF; FlyParaPNPG(ii) = ExpParaPNPG; FlyParaPNPH(ii) = ExpParaPNPH; FlyParaPNPI(ii) = ExpParaPNPI;      
        
    %%%INFECTION STATUS
    
    %Number of parasites 
    PoTPNPA(ii) = round(FlyParaPNPA(ii)); PoTPNPB(ii) = round(FlyParaPNPB(ii)); PoTPNPC(ii) = round(FlyParaPNPC(ii)); PoTPNPD(ii) = round(FlyParaPNPD(ii)); PoTPNPE(ii) = round(FlyParaPNPE(ii)); PoTPNPF(ii) = round(FlyParaPNPF(ii)); PoTPNPG(ii) = round(FlyParaPNPG(ii)); PoTPNPH(ii) = round(FlyParaPNPH(ii)); PoTPNPI(ii) = round(FlyParaPNPI(ii)); 
    
    if PoTPNPA(ii) > 1 %This is the infection threshold
        
        pNI = 0.75;
        pInfPNPA = 1 - (pNI^PoTPNPA(ii));
        InfProbPNPA(ii) = pInfPNPA;
        
    else
        InfProbPNPA(ii) = 0;
        
    end
    
    rnPNPA = rand;
    
    if rnPNPA < InfProbPNPA(ii);
        InfYesNoPNPA(ii) = 1;
    else
        InfYesNoPNPA(ii) = 0;
    end
    
    if PoTPNPB(ii) > 1 %This is the infection threshold
        
        pNI = 0.75;
        pInfPNPB = 1 - (pNI^PoTPNPB(ii));
        InfProbPNPB(ii) = pInfPNPB;
        
    else
        InfProbPNPB(ii) = 0;
        
    end
    
    rnPNPB = rand;
    
    if rnPNPB < InfProbPNPB(ii);
        InfYesNoPNPB(ii) = 1;
    else
        InfYesNoPNPB(ii) = 0;
    end
    
    if PoTPNPC(ii) > 1 %This is the infection threshold
        
        pNI = 0.75;
        pInfPNPC = 1 - (pNI^PoTPNPC(ii));
        InfProbPNPC(ii) = pInfPNPC;
        
    else
        InfProbPNPC(ii) = 0;
        
    end
    
    rnPNPC = rand;
    
    if rnPNPC < InfProbPNPC(ii);
        InfYesNoPNPC(ii) = 1;
    else
        InfYesNoPNPC(ii) = 0;
    end
    
    if PoTPNPD(ii) > 1 %This is the infection threshold
        
        pNI = 0.75;
        pInfPNPD = 1 - (pNI^PoTPNPD(ii));
        InfProbPNPD(ii) = pInfPNPD;
        
    else
        InfProbPNPD(ii) = 0;
        
    end
    
    rnPNPD = rand;
    
    if rnPNPD < InfProbPNPD(ii);
        InfYesNoPNPD(ii) = 1;
    else
        InfYesNoPNPD(ii) = 0;
    end
    
    if PoTPNPE(ii) > 1 %This is the infection threshold
        
        pNI = 0.75;
        pInfPNPE = 1 - (pNI^PoTPNPE(ii));
        InfProbPNPE(ii) = pInfPNPE;
        
    else
        InfProbPNPE(ii) = 0;
        
    end
    
    rnPNPE = rand;
    
    if rnPNPE < InfProbPNPE(ii);
        InfYesNoPNPE(ii) = 1;
    else
        InfYesNoPNPE(ii) = 0;
    end
    
    if PoTPNPF(ii) > 1 %This is the infection threshold
        
        pNI = 0.75;
        pInfPNPF = 1 - (pNI^PoTPNPF(ii));
        InfProbPNPF(ii) = pInfPNPF;
        
    else
        InfProbPNPF(ii) = 0;
        
    end
    
    rnPNPF = rand;
    
    if rnPNPF < InfProbPNPF(ii);
        InfYesNoPNPF(ii) = 1;
    else
        InfYesNoPNPF(ii) = 0;
    end
    
    if PoTPNPG(ii) > 1 %This is the infection threshold
        
        pNI = 0.75;
        pInfPNPG = 1 - (pNI^PoTPNPG(ii));
        InfProbPNPG(ii) = pInfPNPG;
        
    else
        InfProbPNPG(ii) = 0;
        
    end
    
    rnPNPG = rand;
    
    if rnPNPG < InfProbPNPG(ii);
        InfYesNoPNPG(ii) = 1;
    else
        InfYesNoPNPG(ii) = 0;
    end
    
    if PoTPNPH(ii) > 1 %This is the infection threshold
        
        pNI = 0.75;
        pInfPNPH = 1 - (pNI^PoTPNPH(ii));
        InfProbPNPH(ii) = pInfPNPH;
        
    else
        InfProbPNPH(ii) = 0;
        
    end
    
    rnPNPH = rand;
    
    if rnPNPH < InfProbPNPH(ii);
        InfYesNoPNPH(ii) = 1;
    else
        InfYesNoPNPH(ii) = 0;
    end
    
    if PoTPNPI(ii) > 1 %This is the infection threshold
        
        pNI = 0.75;
        pInfPNPI = 1 - (pNI^PoTPNPI(ii));
        InfProbPNPI(ii) = pInfPNPI;
        
    else
        InfProbPNPI(ii) = 0;
        
    end
    
    rnPNPI = rand;
    
    if rnPNPI < InfProbPNPI(ii);
        InfYesNoPNPI(ii) = 1;
    else
        InfYesNoPNPI(ii) = 0;
    end
    
end

figure
subplot(2,1,1)
histogram(PoTPNPD, 'FaceColor', 'r')
title('Number of Parasites ingested')
xlabel('Number of parasites')
ylabel('Number of flies')
YesPNPA = nnz(InfYesNoPNPA); YesPNPB = nnz(InfYesNoPNPB); YesPNPC = nnz(InfYesNoPNPC); YesPNPD = nnz(InfYesNoPNPD); YesPNPE = nnz(InfYesNoPNPE); YesPNPF = nnz(InfYesNoPNPF); YesPNPG = nnz(InfYesNoPNPG); YesPNPH = nnz(InfYesNoPNPH); YesPNPI = nnz(InfYesNoPNPI); 
subplot(2,1,2)
Patchiness = {'MaNP MiNP';'MaP MiNP'};
data = [YesNPNPA YesNPNPB YesNPNPC YesNPNPD YesNPNPE YesNPNPF YesNPNPG YesNPNPH YesNPNPI; YesPNPA YesPNPB YesPNPC YesPNPD YesPNPE YesPNPF YesPNPG YesPNPH YesPNPI];
bar(data,'grouped')
set(gca,'xticklabel',Patchiness)
ylabel('Number of Infected Flies')
title('Fly Fed Group')
legend('Rag 10','Rag 11','Rag 12','Rag 13','Rag 14','Rag 15','Rag 16','Rag 17','Rag 18')
