# Supplementary material for: Skin parasite landscape determines host infectiousness in visceral leishmaniasis
Source: Nat Commun. 2017 Jul 5;8:57. doi: 10.1038/s41467-017-00103-8 (PMC5498584; doi:10.1038/s41467-017-00103-8)
Supplement: Supplementary file 2 — Supplementary Software 1 [file 41467_2017_103_MOESM2_ESM.zip › DOEHL_ET_AL_NCOMMS_SHARE/Matlab Scripts as used for paper figures May2017/Proboscis Scale/readme_Supp_Fig19B_PSCD4MicroPatchy.txt]

#Model to investigate the infectiousness of sand flies at the micro scale; a 
patchy feeding site means that parasites are evenly/homogeneously distributed 
across the site and a non-patchy site means that parasites are unevenly/
heterogeneously distributed - used to generate figure 19B in the supplementary 
material
The micro scale is kept heterogeneous so that parasites in the skin are 
unevenly distributed

Two scenarios were investigated: patchy macro and micro scale (MaP MiP),
non-patchy macro scale and patchy micro scale (MaNP MiP)

This file describes the number of flies that ingested some number of parasites
and the number of infected flies given that the micro scale has a non-patchy
distribution of parasites on the skin for the CD4 group
