# Supplementary material for: Skin parasite landscape determines host infectiousness in visceral leishmaniasis
Source: Nat Commun. 2017 Jul 5;8:57. doi: 10.1038/s41467-017-00103-8 (PMC5498584; doi:10.1038/s41467-017-00103-8)
Supplement: Supplementary file 2 — Supplementary Software 1 [file 41467_2017_103_MOESM2_ESM.zip › DOEHL_ET_AL_NCOMMS_SHARE/Matlab Scripts as used for paper figures May2017/Proboscis Scale/Supp_Fig19C_PSCD8MicroNotPatchy.m]

%CD8 Mice
Rag28 = [86988.09	2483.024	14647.37	48430.08	10765.91	9871.273	9871.273	28048.61	201290.3	13951.6	42517.28	971090.4	2863766	36039.06	42434.35	179498.3	220141	10395.69	40059.79	52496.26	44046.84	6026.122	2963.452	2269.224];
Rag29 = [1637.44	1071.902	1039.782	1847.272	1918.505	696.3065	3563.663	2304.055	2853.535	674.1523	3040.928	322.5037	2841.976	509.4277	514.2527	1855.882	816.8228	1061.694	1126.813	1587.542	695.0186	215.0774	571.5085	7049.146];
Rag30 = [98782.1	23432.9	547804.1	218793.6	30498.7	42836.4	132063.2	154165	22458.6	30615.8	68735.9	56174.5	13688	30541.9	123152.8	22664.2	166397.5	24192	19657.9	42091.4	4579.2	852.9	6435.1	4415.2];
Rag31 = [181818.8	109668.8	412396.3	157043.2	10899.3	37303.5	52511.8	200723.1	75878.3	25746.7	16414.3	29792	96075.4	242080	28506	33780.8	46730.9	4845.2	19985.8	23996	16646.6	14755.1	4314.1	30883.5];
Rag32 = [867842	552477.6	388486.9	1449490	164748.1	489848.7	374590.3	1272215	65345.5	16331.7	132568.7	218877.4	119276.6	184811.2	1266134	2730995	865704.1	3535952	5601397	4343749	5967.6	10030.2	764994.3	72690];
Rag33 = [46414.6	219530.5	52236.3	128603.4	62248.6	19690.2	22252.3	79189.2	11349.9	14101.1	12007.4	170496.8	55922.1	158562.8	456310.2	499857.7	332860.1	99346.4	216622.8	79926.2	9206.4	12650.2	3191.1	2906.4];
Rag34 = [53771.23	15734.01	12067.08	35575.91	28530.69	12811.91	10118.98	13885.84	7139.758	16043.8	9844.204	6656.57	14711.64	56160.36	132494	48295.63	87786.71	68436.54	36531.82	72108.79	12688.16	14848.2	8130.676	10732.51];
Rag35 = [2099.204	849.3257	3339.803	2380.775	3682.561	1291.839	5476.861	1360.699	1888.724	4222.9	2481.203	1476.645	3769.24	1287.345	1493.629	1151.788	2676.89	3870.346	3575.469	6870.077	901.0186	1427.349	1226.367	1000.991];
Rag36 = [28611.06	3129.208	3214.273	4881.184	3551.307	17673.08	47348.29	15514.55	860.3441	3260.179	64844.03	3.775513	17518.26	19609.43	3.540197	7105.975	6733.547	9861.456	11472.41	11072.78	4183.498	14446.12	9036.298	11701.71];

MeanA = mean(Rag28); MeanB = mean(Rag29); MeanC = mean(Rag30); MeanD = mean(Rag31); MeanE = mean(Rag32); MeanF = mean(Rag33); MeanG = mean(Rag34); MeanH = mean(Rag35); MeanI = mean(Rag36); 
A = round(reshape(Rag28, [numel(Rag28),1])); B = round(reshape(Rag29, [numel(Rag29),1])); C = round(reshape(Rag30, [numel(Rag30),1])); D = round(reshape(Rag31, [numel(Rag31),1])); E = round(reshape(Rag32, [numel(Rag32),1])); F = round(reshape(Rag33, [numel(Rag33),1])); G = round(reshape(Rag34, [numel(Rag34),1])); H = round(reshape(Rag35, [numel(Rag35),1])); I = round(reshape(Rag36, [numel(Rag36),1]));

%Fit Negative Binomial Distribution.
MaNBA = fitdist(A, 'Negative Binomial'); MaNBB = fitdist(B, 'Negative Binomial'); MaNBC = fitdist(C, 'Negative Binomial'); MaNBD = fitdist(D, 'Negative Binomial'); MaNBE = fitdist(E, 'Negative Binomial'); MaNBF = fitdist(F, 'Negative Binomial'); MaNBG = fitdist(G, 'Negative Binomial'); MaNBH = fitdist(H, 'Negative Binomial'); MaNBI = fitdist(I, 'Negative Binomial'); 

%Volume of punch biopsy in m^3
%PunchVol = 5.03 * 10^-8; %original guess
PunchVol = 1.2 * 10^-8; %this is based on the skin thickness of ~240 um for male C57Bl/6J mice according to Sabino et al. (2016) 

%Proboscis Volume. Cylindrical dimensions = 75 um diameter, 350 um length).
%Cuboidal dimensions = 6.65 * 10^-5 x 6.65 * 10^-5 x 350 * 10^-6 m
%ProbVol = 1.55 * 10^-12; %original guess
%The INNER proboscis volume that is inserted into the skin is about half
%the proboscis length (330 um / 2 = ~160 um) [Brinson et al. (1993)] and
%the inner diameter of the food canal is about 10 um [Warburg (2008)]; so
%ProbVol = 5^2*3.14159*160;
%ProbVol = 1.26 * 10^-14
%The OUTER proboscis volume that is inserted into the skin is about half
%the proboscis length (330 um / 2 = ~160 um) [Brinson et al. (1993)] and
%the outer diameter of the hypopharynx (~29 um; [Brinson et al. (1993)]); so ProbVol
%= 14.5^2*3.14159*160
ProbVol = 1.06 * 10^-13;

%Feed volume of fly
%FeedVol = 0.7*10^-9; %original guess
FeedVol = 1.6*10^-9; % this value is from Rogers et al. (2002)

for ii = 1:1000;    
      
    %%%% MICRO NOT PATCHY %%%%
    
    %Number of parasites at macro site
    %Macro not patchy
    MaPNPNPA = MeanA; MaPNPNPB = MeanB; MaPNPNPC = MeanC;MaPNPNPD = MeanD; MaPNPNPE = MeanE; MaPNPNPF = MeanF; MaPNPNPG = MeanG; MaPNPNPH = MeanH; MaPNPNPI = MeanI;
    
    %Parasite density in punch biopsy
    MaPDNPNPA = MaPNPNPA/PunchVol; MaPDNPNPB = MaPNPNPB/PunchVol; MaPDNPNPC = MaPNPNPC/PunchVol; MaPDNPNPD = MaPNPNPD/PunchVol; MaPDNPNPE = MaPNPNPE/PunchVol; MaPDNPNPF = MaPNPNPF/PunchVol; MaPDNPNPG = MaPNPNPG/PunchVol; MaPDNPNPH = MaPNPNPH/PunchVol; MaPDNPNPI = MaPNPNPI/PunchVol;
    
    %Expected number of parasites
    ExpParaNPNPA = MaPDNPNPA * ProbVol; ExpParaNPNPB = MaPDNPNPB * ProbVol; ExpParaNPNPC = MaPDNPNPC * ProbVol; ExpParaNPNPD = MaPDNPNPD * ProbVol; ExpParaNPNPE = MaPDNPNPE * ProbVol; ExpParaNPNPF = MaPDNPNPF * ProbVol; ExpParaNPNPG = MaPDNPNPG * ProbVol; ExpParaNPNPH = MaPDNPNPH * ProbVol; ExpParaNPNPI = MaPDNPNPI * ProbVol; 
    
    %Number of parasites picked up by the fly on feeding on the full 0.7 uL
    %feed volume
    FlyParaNPNPA(ii) = ExpParaNPNPA; FlyParaNPNPB(ii) = ExpParaNPNPB; FlyParaNPNPC(ii) = ExpParaNPNPC; FlyParaNPNPD(ii) = ExpParaNPNPD; FlyParaNPNPE(ii) = ExpParaNPNPE; FlyParaNPNPF(ii) = ExpParaNPNPF; FlyParaNPNPG(ii) = ExpParaNPNPG; FlyParaNPNPH(ii) = ExpParaNPNPH; FlyParaNPNPI(ii) = ExpParaNPNPI;      
        
    %%%INFECTION STATUS
    
    %Number of parasites 
    PoTNPNPA(ii) = round(FlyParaNPNPA(ii)); PoTNPNPB(ii) = round(FlyParaNPNPB(ii)); PoTNPNPC(ii) = round(FlyParaNPNPC(ii)); PoTNPNPD(ii) = round(FlyParaNPNPD(ii)); PoTNPNPE(ii) = round(FlyParaNPNPE(ii)); PoTNPNPF(ii) = round(FlyParaNPNPF(ii)); PoTNPNPG(ii) = round(FlyParaNPNPG(ii)); PoTNPNPH(ii) = round(FlyParaNPNPH(ii)); PoTNPNPI(ii) = round(FlyParaNPNPI(ii)); 
    
    if PoTNPNPA(ii) > 1 %This is the infection threshold
        
        pNI = 0.75;
        pInfNPNPA = 1 - (pNI^PoTNPNPA(ii));
        InfProbNPNPA(ii) = pInfNPNPA;
        
    else
        InfProbNPNPA(ii) = 0;
        
    end
    
    rnNPNPA = rand;
    
    if rnNPNPA < InfProbNPNPA(ii);
        InfYesNoNPNPA(ii) = 1;
    else
        InfYesNoNPNPA(ii) = 0;
    end
    
    if PoTNPNPB(ii) > 1 %This is the infection threshold
        
        pNI = 0.75;
        pInfNPNPB = 1 - (pNI^PoTNPNPB(ii));
        InfProbNPNPB(ii) = pInfNPNPB;
        
    else
        InfProbNPNPB(ii) = 0;
        
    end
    
    rnNPNPB = rand;
    
    if rnNPNPB < InfProbNPNPB(ii);
        InfYesNoNPNPB(ii) = 1;
    else
        InfYesNoNPNPB(ii) = 0;
    end
    
    if PoTNPNPC(ii) > 1 %This is the infection threshold
        
        pNI = 0.75;
        pInfNPNPC = 1 - (pNI^PoTNPNPC(ii));
        InfProbNPNPC(ii) = pInfNPNPC;
        
    else
        InfProbNPNPC(ii) = 0;
        
    end
    
    rnNPNPC = rand;
    
    if rnNPNPC < InfProbNPNPC(ii);
        InfYesNoNPNPC(ii) = 1;
    else
        InfYesNoNPNPC(ii) = 0;
    end
    
    if PoTNPNPD(ii) > 1 %This is the infection threshold
        
        pNI = 0.75;
        pInfNPNPD = 1 - (pNI^PoTNPNPD(ii));
        InfProbNPNPD(ii) = pInfNPNPD;
        
    else
        InfProbNPNPD(ii) = 0;
        
    end
    
    rnNPNPD = rand;
    
    if rnNPNPD < InfProbNPNPD(ii);
        InfYesNoNPNPD(ii) = 1;
    else
        InfYesNoNPNPD(ii) = 0;
    end
    
    if PoTNPNPE(ii) > 1 %This is the infection threshold
        
        pNI = 0.75;
        pInfNPNPE = 1 - (pNI^PoTNPNPE(ii));
        InfProbNPNPE(ii) = pInfNPNPE;
        
    else
        InfProbNPNPE(ii) = 0;
        
    end
    
    rnNPNPE = rand;
    
    if rnNPNPE < InfProbNPNPE(ii);
        InfYesNoNPNPE(ii) = 1;
    else
        InfYesNoNPNPE(ii) = 0;
    end
    
    if PoTNPNPF(ii) > 1 %This is the infection threshold
        
        pNI = 0.75;
        pInfNPNPF = 1 - (pNI^PoTNPNPF(ii));
        InfProbNPNPF(ii) = pInfNPNPF;
        
    else
        InfProbNPNPF(ii) = 0;
        
    end
    
    rnNPNPF = rand;
    
    if rnNPNPF < InfProbNPNPF(ii);
        InfYesNoNPNPF(ii) = 1;
    else
        InfYesNoNPNPF(ii) = 0;
    end
    
    if PoTNPNPG(ii) > 1 %This is the infection threshold
        
        pNI = 0.75;
        pInfNPNPG = 1 - (pNI^PoTNPNPG(ii));
        InfProbNPNPG(ii) = pInfNPNPG;
        
    else
        InfProbNPNPG(ii) = 0;
        
    end
    
    rnNPNPG = rand;
    
    if rnNPNPG < InfProbNPNPG(ii);
        InfYesNoNPNPG(ii) = 1;
    else
        InfYesNoNPNPG(ii) = 0;
    end
    
    if PoTNPNPH(ii) > 1 %This is the infection threshold
        
        pNI = 0.75;
        pInfNPNPH = 1 - (pNI^PoTNPNPH(ii));
        InfProbNPNPH(ii) = pInfNPNPH;
        
    else
        InfProbNPNPH(ii) = 0;
        
    end
    
    rnNPNPH = rand;
    
    if rnNPNPH < InfProbNPNPH(ii);
        InfYesNoNPNPH(ii) = 1;
    else
        InfYesNoNPNPH(ii) = 0;
    end
    
    if PoTNPNPI(ii) > 1 %This is the infection threshold
        
        pNI = 0.75;
        pInfNPNPI = 1 - (pNI^PoTNPNPI(ii));
        InfProbNPNPI(ii) = pInfNPNPI;
        
    else
        InfProbNPNPI(ii) = 0;
        
    end
    
    rnNPNPI = rand;
    
    if rnNPNPI < InfProbNPNPI(ii);
        InfYesNoNPNPI(ii) = 1;
    else
        InfYesNoNPNPI(ii) = 0;
    end
    
end

YesNPNPA = nnz(InfYesNoNPNPA); YesNPNPB = nnz(InfYesNoNPNPB); YesNPNPC = nnz(InfYesNoNPNPC); YesNPNPD = nnz(InfYesNoNPNPD); YesNPNPE = nnz(InfYesNoNPNPE); YesNPNPF = nnz(InfYesNoNPNPF); YesNPNPG = nnz(InfYesNoNPNPG); YesNPNPH = nnz(InfYesNoNPNPH); YesNPNPI = nnz(InfYesNoNPNPI);

for ii = 1:1000;    
      
    %%%% MICRO NOT PATCHY %%%%
    
    %Number of parasites at macro site
    %Macro patchy
    MaPPNPA = nbinrnd(MaNBA.r, MaNBA.p); MaPPNPB = nbinrnd(MaNBB.r, MaNBB.p); MaPPNPC = nbinrnd(MaNBC.r, MaNBC.p); MaPPNPD = nbinrnd(MaNBD.r, MaNBD.p); MaPPNPE = nbinrnd(MaNBE.r, MaNBE.p); MaPPNPF = nbinrnd(MaNBF.r, MaNBF.p); MaPPNPG = nbinrnd(MaNBG.r, MaNBG.p); MaPPNPH = nbinrnd(MaNBH.r, MaNBH.p); MaPPNPI = nbinrnd(MaNBI.r, MaNBI.p); 
    
    %Parasite density in punch biopsy
    MaPDPNPA = MaPPNPA/PunchVol; MaPDPNPB = MaPPNPB/PunchVol; MaPDPNPC = MaPPNPC/PunchVol; MaPDPNPD = MaPPNPD/PunchVol; MaPDPNPE = MaPPNPE/PunchVol; MaPDPNPF = MaPPNPF/PunchVol; MaPDPNPG = MaPPNPG/PunchVol; MaPDPNPH = MaPPNPH/PunchVol; MaPDPNPI = MaPPNPI/PunchVol;  
    
    %Expected number of parasites
    ExpParaPNPA = MaPDPNPA * ProbVol; ExpParaPNPB = MaPDPNPB * ProbVol; ExpParaPNPC = MaPDPNPC * ProbVol; ExpParaPNPD = MaPDPNPD * ProbVol; ExpParaPNPE = MaPDPNPE * ProbVol; ExpParaPNPF = MaPDPNPF * ProbVol; ExpParaPNPG = MaPDPNPG * ProbVol; ExpParaPNPH = MaPDPNPH * ProbVol; ExpParaPNPI = MaPDPNPI * ProbVol; 
    
    %Number of parasites picked up by the fly on feeding on the full 0.7 uL
    %feed volume
    FlyParaPNPA(ii) = ExpParaPNPA; FlyParaPNPB(ii) = ExpParaPNPB; FlyParaPNPC(ii) = ExpParaPNPC; FlyParaPNPD(ii) = ExpParaPNPD; FlyParaPNPE(ii) = ExpParaPNPE; FlyParaPNPF(ii) = ExpParaPNPF; FlyParaPNPG(ii) = ExpParaPNPG; FlyParaPNPH(ii) = ExpParaPNPH; FlyParaPNPI(ii) = ExpParaPNPI;      
        
    %%%INFECTION STATUS
    
    %Number of parasites 
    PoTPNPA(ii) = round(FlyParaPNPA(ii)); PoTPNPB(ii) = round(FlyParaPNPB(ii)); PoTPNPC(ii) = round(FlyParaPNPC(ii)); PoTPNPD(ii) = round(FlyParaPNPD(ii)); PoTPNPE(ii) = round(FlyParaPNPE(ii)); PoTPNPF(ii) = round(FlyParaPNPF(ii)); PoTPNPG(ii) = round(FlyParaPNPG(ii)); PoTPNPH(ii) = round(FlyParaPNPH(ii)); PoTPNPI(ii) = round(FlyParaPNPI(ii)); 
    
    if PoTPNPA(ii) > 1 %This is the infection threshold
        
        pNI = 0.75;
        pInfPNPA = 1 - (pNI^PoTPNPA(ii));
        InfProbPNPA(ii) = pInfPNPA;
        
    else
        InfProbPNPA(ii) = 0;
        
    end
    
    rnPNPA = rand;
    
    if rnPNPA < InfProbPNPA(ii);
        InfYesNoPNPA(ii) = 1;
    else
        InfYesNoPNPA(ii) = 0;
    end
    
    if PoTPNPB(ii) > 1 %This is the infection threshold
        
        pNI = 0.75;
        pInfPNPB = 1 - (pNI^PoTPNPB(ii));
        InfProbPNPB(ii) = pInfPNPB;
        
    else
        InfProbPNPB(ii) = 0;
        
    end
    
    rnPNPB = rand;
    
    if rnPNPB < InfProbPNPB(ii);
        InfYesNoPNPB(ii) = 1;
    else
        InfYesNoPNPB(ii) = 0;
    end
    
    if PoTPNPC(ii) > 1 %This is the infection threshold
        
        pNI = 0.75;
        pInfPNPC = 1 - (pNI^PoTPNPC(ii));
        InfProbPNPC(ii) = pInfPNPC;
        
    else
        InfProbPNPC(ii) = 0;
        
    end
    
    rnPNPC = rand;
    
    if rnPNPC < InfProbPNPC(ii);
        InfYesNoPNPC(ii) = 1;
    else
        InfYesNoPNPC(ii) = 0;
    end
    
    if PoTPNPD(ii) > 1 %This is the infection threshold
        
        pNI = 0.75;
        pInfPNPD = 1 - (pNI^PoTPNPD(ii));
        InfProbPNPD(ii) = pInfPNPD;
        
    else
        InfProbPNPD(ii) = 0;
        
    end
    
    rnPNPD = rand;
    
    if rnPNPD < InfProbPNPD(ii);
        InfYesNoPNPD(ii) = 1;
    else
        InfYesNoPNPD(ii) = 0;
    end
    
    if PoTPNPE(ii) > 1 %This is the infection threshold
        
        pNI = 0.75;
        pInfPNPE = 1 - (pNI^PoTPNPE(ii));
        InfProbPNPE(ii) = pInfPNPE;
        
    else
        InfProbPNPE(ii) = 0;
        
    end
    
    rnPNPE = rand;
    
    if rnPNPE < InfProbPNPE(ii);
        InfYesNoPNPE(ii) = 1;
    else
        InfYesNoPNPE(ii) = 0;
    end
    
    if PoTPNPF(ii) > 1 %This is the infection threshold
        
        pNI = 0.75;
        pInfPNPF = 1 - (pNI^PoTPNPF(ii));
        InfProbPNPF(ii) = pInfPNPF;
        
    else
        InfProbPNPF(ii) = 0;
        
    end
    
    rnPNPF = rand;
    
    if rnPNPF < InfProbPNPF(ii);
        InfYesNoPNPF(ii) = 1;
    else
        InfYesNoPNPF(ii) = 0;
    end
    
    if PoTPNPG(ii) > 1 %This is the infection threshold
        
        pNI = 0.75;
        pInfPNPG = 1 - (pNI^PoTPNPG(ii));
        InfProbPNPG(ii) = pInfPNPG;
        
    else
        InfProbPNPG(ii) = 0;
        
    end
    
    rnPNPG = rand;
    
    if rnPNPG < InfProbPNPG(ii);
        InfYesNoPNPG(ii) = 1;
    else
        InfYesNoPNPG(ii) = 0;
    end
    
    if PoTPNPH(ii) > 1 %This is the infection threshold
        
        pNI = 0.75;
        pInfPNPH = 1 - (pNI^PoTPNPH(ii));
        InfProbPNPH(ii) = pInfPNPH;
        
    else
        InfProbPNPH(ii) = 0;
        
    end
    
    rnPNPH = rand;
    
    if rnPNPH < InfProbPNPH(ii);
        InfYesNoPNPH(ii) = 1;
    else
        InfYesNoPNPH(ii) = 0;
    end
    
    if PoTPNPI(ii) > 1 %This is the infection threshold
        
        pNI = 0.75;
        pInfPNPI = 1 - (pNI^PoTPNPI(ii));
        InfProbPNPI(ii) = pInfPNPI;
        
    else
        InfProbPNPI(ii) = 0;
        
    end
    
    rnPNPI = rand;
    
    if rnPNPI < InfProbPNPI(ii);
        InfYesNoPNPI(ii) = 1;
    else
        InfYesNoPNPI(ii) = 0;
    end
    
end

figure
subplot(2,1,1)
histogram(PoTPNPD, 'FaceColor', 'r')
title('Number of Parasites ingested')
xlabel('Number of parasites')
ylabel('Number of flies')
YesPNPA = nnz(InfYesNoPNPA); YesPNPB = nnz(InfYesNoPNPB); YesPNPC = nnz(InfYesNoPNPC); YesPNPD = nnz(InfYesNoPNPD); YesPNPE = nnz(InfYesNoPNPE); YesPNPF = nnz(InfYesNoPNPF); YesPNPG = nnz(InfYesNoPNPG); YesPNPH = nnz(InfYesNoPNPH); YesPNPI = nnz(InfYesNoPNPI); 
subplot(2,1,2)
Patchiness = {'MaNP MiNP';'MaP MiNP'};
data = [YesNPNPA YesNPNPB YesNPNPC YesNPNPD YesNPNPE YesNPNPF YesNPNPG YesNPNPH YesNPNPI; YesPNPA YesPNPB YesPNPC YesPNPD YesPNPE YesPNPF YesPNPG YesPNPH YesPNPI];
bar(data,'grouped')
set(gca,'xticklabel',Patchiness)
ylabel('Number of Infected Flies')
title('CD8 Group')
legend('Rag 28','Rag 29','Rag 30','Rag 31','Rag 32','Rag 33','Rag 34','Rag 35','Rag 36')
