# Supplementary material for: Skin parasite landscape determines host infectiousness in visceral leishmaniasis
Source: Nat Commun. 2017 Jul 5;8:57. doi: 10.1038/s41467-017-00103-8 (PMC5498584; doi:10.1038/s41467-017-00103-8)
Supplement: Supplementary file 2 — Supplementary Software 1 [file 41467_2017_103_MOESM2_ESM.zip › DOEHL_ET_AL_NCOMMS_SHARE/Matlab Scripts as used for paper figures May2017/Blood Pool Scale with no threshold/readme_Supp_Fig17B_BPCD4adj.txt]

#Model to investigate the significance of 'patchiness' of parasites at the
macro and micro scale and the infectiousness of sand flies; a patchy feeding
site means that parasites are evenly/homogeneously distributed across the site
and a non-patchy site means that parasites are unevenly/heterogeneously
distributed - used to generate figure 17B in the supplementary material

Four scenarios were investigated: non-patchy macro and micro scale (MaNP MiNP),
patchy macro and micro scale (MaP MiP), patchy macro scale and non-patchy micro
scale (MaP MiNP), non-patchy macro scale and patchy micro scale (MaNP MiP)

This file describes the infectiousness of sandflies with respect to the 
distribution of parasites in the skin, with no infection theshold that defines a
sandfly as being 'infectious' given the number of parasites it ingests, for the
CD4 group
