# Supplementary material for: Skin parasite landscape determines host infectiousness in visceral leishmaniasis
Source: Nat Commun. 2017 Jul 5;8:57. doi: 10.1038/s41467-017-00103-8 (PMC5498584; doi:10.1038/s41467-017-00103-8)
Supplement: Supplementary file 2 — Supplementary Software 1 [file 41467_2017_103_MOESM2_ESM.zip › DOEHL_ET_AL_NCOMMS_SHARE/Matlab Scripts as used for paper figures May2017/Proboscis Scale/readme_Supp_Fig19C_PSCD8MicroNotPatchy.txt]

#Model to investigate the infectiousness of sand flies at the macro scale; a 
patchy feeding site means that parasites are evenly/homogeneously distributed 
across the site and a non-patchy site means that parasites are unevenly/
heterogeneously distributed - used to generate figure 19C in the supplementary 
material
The micro scale is kept homogeneous so that parasites in the skin is evenly
distributed

Two scenarios were investigated: non-patchy macro and micro scale (MaNP MiNP),
patchy macro scale and non-patchy micro scale (MaP MiNP)

This file describes the number of flies that ingested some number of parasites
and the number of infected flies given that the micro scale has a non-patchy
distribution of parasites on the skin for the CD8 group
