# Supplementary material for: Skin parasite landscape determines host infectiousness in visceral leishmaniasis
Source: Nat Commun. 2017 Jul 5;8:57. doi: 10.1038/s41467-017-00103-8 (PMC5498584; doi:10.1038/s41467-017-00103-8)
Supplement: Supplementary file 2 — Supplementary Software 1 [file 41467_2017_103_MOESM2_ESM.zip › DOEHL_ET_AL_NCOMMS_SHARE/Matlab Scripts as used for paper figures May2017/Blood Pool Scale/Supp_Fig16B_BPCD4adj.m]

%CD4 Mice
Rag19 = [6242.309	40213.92	31013.05	208242.7	60042.1	98883.61	60476.59	249944.2	10892.03	6057.031	112096.5	35391.51	86337.55	45613.8	46020.12	64171.25	56225.69	20209.33	55936.79	42591.23	88499.5	5941.761	5517.263	139639];
Rag20 = [113652.9	23657.08	7039.903	67137.05	64529.57	131615.3	518365.6	541672.1	1800.071	14785.82	1394753	706560.7	130131.8	23352.05	208169.6	608231.4	106441.2	32235.32	44494.23	94896.09	6424.299	5645.563	27523.34	32097.01];
Rag21 = [18169.2	12718.1	16364.7	34639.3	102337.6	79552.5	115456.1	262826.1	81365.2	110573.1	209569.7	67009.6	66966.9	29948.9	232116.4	766783.9	63812.4	36401	77071.4	56991.7	14903.7	60864.6	8198.5	1496.9];
Rag22 = [44545.2	530171.5	668891.6	2469231	19219.4	571615.5	1491697	725753	42283.1	263689.3	1826778	318708.8	164573.9	91659.4	462878.5	60530.8	7163.7	47056.6	50569.9	38927.7	3931.7	6870.1	23407.3	26510.7];
Rag23 = [598196	1926035	488947.2	173848.7	553694.9	4061678	14662020	3776093	90795.3	3336097	3694323	9669794	293533.2	3504126	10284320	5941550	450755.2	4809105	3664616	1397573	12728.2	49876.7	67301.9	70181.8];
Rag24 = [3137887	6669272	1751551	2126678	6912118	5712355	15197510	17344610	7932178	4256139	80643520	11343150	8134356	6343389	7060130	6448552	3770326	2546905	6616066	6271906	185902.1	74053.5	248866.6	341170.5];
Rag25 = [43606.68	39610.4	5482.782	31639.34	32049.93	33995.91	37138.89	172406.8	28486.92	33673.63	50312.51	12606.38	123821	152871.1	83785.74	27238.4	476785.3	79134.71	36514.55	45777.34	13625.87	20583.27	4612.97	140612.8];
Rag26 = [2260.624	9063.668	3060.94	9444.282	4412.582	3038.998	2265.217	970.2748	7934.078	4313.613	7064.852	1514.515	15138.66	8959.973	9887.268	790.0161	7823.779	2604.275	6803.212	2141.352	4012.497	8171.049	906.79	4226.915];
Rag27 = [34873.48	178186	24155.73	12365.47	15526.27	22582.66	38169.07	6815.063	4903.425	36461.53	36999.52	27371.52	23405.3	130282.7	31532.11	41119.96	22138.27	42285.54	67661.07	53227.32	6173.713	7604.093	31383.42	45624.58];

MeanA = mean(Rag19); MeanB = mean(Rag20); MeanC = mean(Rag21); MeanD = mean(Rag22); MeanE = mean(Rag23); MeanF = mean(Rag24); MeanG = mean(Rag25); MeanH = mean(Rag26); MeanI = mean(Rag27); 
A = round(reshape(Rag19, [numel(Rag19),1])); B = round(reshape(Rag20, [numel(Rag20),1])); C = round(reshape(Rag21, [numel(Rag21),1])); D = round(reshape(Rag22, [numel(Rag22),1])); E = round(reshape(Rag23, [numel(Rag23),1])); F = round(reshape(Rag24, [numel(Rag24),1])); G = round(reshape(Rag25, [numel(Rag25),1])); H = round(reshape(Rag26, [numel(Rag26),1])); I = round(reshape(Rag27, [numel(Rag27),1]));
%ergo, numel(Rag18) = 24, so data for Rag18 is going to be reshaped into a
%(24, 1) matrix => "reshape(Rag18,[24,1])" and then all matrix elements are
%rounded to the next integer to be able to run a NB distribution

%Fit Negative Binomial Distribution.
MaNBA = fitdist(A, 'Negative Binomial'); MaNBB = fitdist(B, 'Negative Binomial'); MaNBC = fitdist(C, 'Negative Binomial'); MaNBD = fitdist(D, 'Negative Binomial'); MaNBE = fitdist(E, 'Negative Binomial'); MaNBF = fitdist(F, 'Negative Binomial'); MaNBG = fitdist(G, 'Negative Binomial'); MaNBH = fitdist(H, 'Negative Binomial'); MaNBI = fitdist(I, 'Negative Binomial'); 
%fitdist fit a probability distribution specified by 

%Volume of punch biopsy in m^3
%Puncher diameter 8 mm and skin thickness of ~240 um for male C57Bl/6J mice according to Sabino et al. (2016)
%V = r^2*pi*h = 4^2mm*3.14159*0.24mm = 12 mm^3
PunchVol = (4*10^-3)^2 * 3.14159 * (0.24*10^-3); 

%Total BP volume of 1 uL (cuboidal dimensions = 2.04mm x 2.04mm x 0.24mm)
%converted into m^3
%Total BP volume can be estimated by measuring sub-cutaneous haemorrhage
%diameters from sand fly bites (on average = ~1 mm) => V = r^2*pi*h = 0.5^2mm^2*3.14159*0.24mm = 0.188 mm^3
BPVol = (0.5^2 * 3.14159 * 0.24) * 10^-9;

%Feed volume of fly converted into m^3
FeedVol = 1.6*10^-9; % this value is from Rogers et al. (2002)

%Defines Infection Threshold
TH = 1000; %this is based on the analysis as shown in Supplementary Fig. 16A

for ii = 1:1000;    
      
    %%%% MACRO/MICRO NOT PATCHY %%%%
    
    %Number of parasites at macro site
    %Macro not patchy = MeanI everywhere
    
    %Define ration biopsy vol to blood pool vol
    RatBP = PunchVol / BPVol;
    
    %Expected number of parasites per blood pool
    ExpParaNPNPA = MeanA / RatBP; ExpParaNPNPB = MeanB / RatBP; ExpParaNPNPC = MeanC / RatBP; ExpParaNPNPD = MeanD / RatBP; ExpParaNPNPE = MeanE / RatBP; ExpParaNPNPF = MeanF / RatBP; ExpParaNPNPG = MeanG / RatBP; ExpParaNPNPH = MeanH / RatBP; ExpParaNPNPI = MeanI / RatBP; 
    
    %Number of parasites picked up by the fly on feeding on the full 1.6 uL
    %feed volume
    if BPVol > FeedVol
        
        FlyParaNPNPA(ii) = ExpParaNPNPA / BPVol * FeedVol;      
        
    else 
        FlyParaNPNPA(ii) = ExpParaNPNPA;
        
    end
    
    
    if BPVol > FeedVol
        
        FlyParaNPNPB(ii) = ExpParaNPNPB / BPVol * FeedVol;      
        
    else 
        FlyParaNPNPB(ii) = ExpParaNPNPB;
        
    end
    
    
    if BPVol > FeedVol
        
        FlyParaNPNPC(ii) = ExpParaNPNPC / BPVol * FeedVol;      
        
    else 
        FlyParaNPNPC(ii) = ExpParaNPNPC;
        
    end
    
    
    if BPVol > FeedVol
        
        FlyParaNPNPD(ii) = ExpParaNPNPD / BPVol * FeedVol;      
        
    else 
        FlyParaNPNPD(ii) = ExpParaNPNPD;
        
    end
    
    
    if BPVol > FeedVol
        
        FlyParaNPNPE(ii) = ExpParaNPNPE / BPVol * FeedVol;      
        
    else 
        FlyParaNPNPE(ii) = ExpParaNPNPE;
        
    end
    
    
    if BPVol > FeedVol
        
        FlyParaNPNPF(ii) = ExpParaNPNPF / BPVol * FeedVol;      
        
    else 
        FlyParaNPNPF(ii) = ExpParaNPNPF;
        
    end
    
    
    if BPVol > FeedVol
        
        FlyParaNPNPG(ii) = ExpParaNPNPG / BPVol * FeedVol;      
        
    else 
        FlyParaNPNPG(ii) = ExpParaNPNPG;
        
    end
    
    
    if BPVol > FeedVol
        
        FlyParaNPNPH(ii) = ExpParaNPNPH / BPVol * FeedVol;      
        
    else 
        FlyParaNPNPH(ii) = ExpParaNPNPH;
        
    end
    
    
    if BPVol > FeedVol
        
        FlyParaNPNPI(ii) = ExpParaNPNPI / BPVol * FeedVol;      
        
    else 
        FlyParaNPNPI(ii) = ExpParaNPNPI;
        
    end
    
   %%%INFECTION STATUS
    
    %Number of parasites 
    PoTNPNPA(ii) = round(FlyParaNPNPA(ii)); PoTNPNPB(ii) = round(FlyParaNPNPB(ii)); PoTNPNPC(ii) = round(FlyParaNPNPC(ii)); PoTNPNPD(ii) = round(FlyParaNPNPD(ii)); PoTNPNPE(ii) = round(FlyParaNPNPE(ii)); PoTNPNPF(ii) = round(FlyParaNPNPF(ii)); PoTNPNPG(ii) = round(FlyParaNPNPG(ii)); PoTNPNPH(ii) = round(FlyParaNPNPH(ii)); PoTNPNPI(ii) = round(FlyParaNPNPI(ii)); 
    
    %Probability of successful infection
    if PoTNPNPA(ii) > TH %This is the infection threshold
        
        pNI = 0.75;
        pInfNPNPA = 1 - (pNI^PoTNPNPA(ii));
        InfProbNPNPA(ii) = pInfNPNPA;
        
    else
        InfProbNPNPA(ii) = 0;
        
    end
    
    rnNPNPA = rand;
    
    if rnNPNPA < InfProbNPNPA(ii);
        InfYesNoNPNPA(ii) = 1;
    else
        InfYesNoNPNPA(ii) = 0;
    end
    
    if PoTNPNPB(ii) > TH %This is the infection threshold
        
        pNI = 0.75;
        pInfNPNPB = 1 - (pNI^PoTNPNPB(ii));
        InfProbNPNPB(ii) = pInfNPNPB;
        
    else
        InfProbNPNPB(ii) = 0;
        
    end
    
    rnNPNPB = rand;
    
    if rnNPNPB < InfProbNPNPB(ii);
        InfYesNoNPNPB(ii) = 1;
    else
        InfYesNoNPNPB(ii) = 0;
    end
    
    if PoTNPNPC(ii) > TH %This is the infection threshold
        
        pNI = 0.75;
        pInfNPNPC = 1 - (pNI^PoTNPNPC(ii));
        InfProbNPNPC(ii) = pInfNPNPC;
        
    else
        InfProbNPNPC(ii) = 0;
        
    end
    
    rnNPNPC = rand;
    
    if rnNPNPC < InfProbNPNPC(ii);
        InfYesNoNPNPC(ii) = 1;
    else
        InfYesNoNPNPC(ii) = 0;
    end
    
    if PoTNPNPD(ii) > TH %This is the infection threshold
        
        pNI = 0.75;
        pInfNPNPD = 1 - (pNI^PoTNPNPD(ii));
        InfProbNPNPD(ii) = pInfNPNPD;
        
    else
        InfProbNPNPD(ii) = 0;
        
    end
    
    rnNPNPD = rand;
    
    if rnNPNPD < InfProbNPNPD(ii);
        InfYesNoNPNPD(ii) = 1;
    else
        InfYesNoNPNPD(ii) = 0;
    end
    
    if PoTNPNPE(ii) > TH %This is the infection threshold
        
        pNI = 0.75;
        pInfNPNPE = 1 - (pNI^PoTNPNPE(ii));
        InfProbNPNPE(ii) = pInfNPNPE;
        
    else
        InfProbNPNPE(ii) = 0;
        
    end
    
    rnNPNPE = rand;
    
    if rnNPNPE < InfProbNPNPE(ii);
        InfYesNoNPNPE(ii) = 1;
    else
        InfYesNoNPNPE(ii) = 0;
    end
    
    if PoTNPNPF(ii) > TH %This is the infection threshold
        
        pNI = 0.75;
        pInfNPNPF = 1 - (pNI^PoTNPNPF(ii));
        InfProbNPNPF(ii) = pInfNPNPF;
        
    else
        InfProbNPNPF(ii) = 0;
        
    end
    
    rnNPNPF = rand;
    
    if rnNPNPF < InfProbNPNPF(ii);
        InfYesNoNPNPF(ii) = 1;
    else
        InfYesNoNPNPF(ii) = 0;
    end
    
    if PoTNPNPG(ii) > TH %This is the infection threshold
        
        pNI = 0.75;
        pInfNPNPG = 1 - (pNI^PoTNPNPG(ii));
        InfProbNPNPG(ii) = pInfNPNPG;
        
    else
        InfProbNPNPG(ii) = 0;
        
    end
    
    rnNPNPG = rand;
    
    if rnNPNPG < InfProbNPNPG(ii);
        InfYesNoNPNPG(ii) = 1;
    else
        InfYesNoNPNPG(ii) = 0;
    end
    
    if PoTNPNPH(ii) > TH %This is the infection threshold
        
        pNI = 0.75;
        pInfNPNPH = 1 - (pNI^PoTNPNPH(ii));
        InfProbNPNPH(ii) = pInfNPNPH;
        
    else
        InfProbNPNPH(ii) = 0;
        
    end
    
    rnNPNPH = rand;
    
    if rnNPNPH < InfProbNPNPH(ii);
        InfYesNoNPNPH(ii) = 1;
    else
        InfYesNoNPNPH(ii) = 0;
    end
    
    if PoTNPNPI(ii) > TH %This is the infection threshold
        
        pNI = 0.75;
        pInfNPNPI = 1 - (pNI^PoTNPNPI(ii));
        InfProbNPNPI(ii) = pInfNPNPI;
        
    else
        InfProbNPNPI(ii) = 0;
        
    end
    
    rnNPNPI = rand;
    
    if rnNPNPI < InfProbNPNPI(ii);
        InfYesNoNPNPI(ii) = 1;
    else
        InfYesNoNPNPI(ii) = 0;
    end
    
end

YesNPNPA = nnz(InfYesNoNPNPA); YesNPNPB = nnz(InfYesNoNPNPB); YesNPNPC = nnz(InfYesNoNPNPC); YesNPNPD = nnz(InfYesNoNPNPD); YesNPNPE = nnz(InfYesNoNPNPE); YesNPNPF = nnz(InfYesNoNPNPF); YesNPNPG = nnz(InfYesNoNPNPG); YesNPNPH = nnz(InfYesNoNPNPH); YesNPNPI = nnz(InfYesNoNPNPI);
%nnx(x) returns the number of non-zero elemtents in the matrix

for ii = 1:1000;    
      
    %%%% MACRO PATCHY / MICRO NOT PATCHY %%%%
    
    %Number of parasites at macro site
    %Macro patchy => patchiness will be defined by the NB distribution defined above 
    MaPPNPA = nbinrnd(MaNBA.r, MaNBA.p); MaPPNPB = nbinrnd(MaNBB.r, MaNBB.p); MaPPNPC = nbinrnd(MaNBC.r, MaNBC.p); MaPPNPD = nbinrnd(MaNBD.r, MaNBD.p); MaPPNPE = nbinrnd(MaNBE.r, MaNBE.p); MaPPNPF = nbinrnd(MaNBF.r, MaNBF.p); MaPPNPG = nbinrnd(MaNBG.r, MaNBG.p); MaPPNPH = nbinrnd(MaNBH.r, MaNBH.p); MaPPNPI = nbinrnd(MaNBI.r, MaNBI.p);
    %nbinrnd(R,P) decribes a random matrix were R are the success and P the probability of success in a single trial
    
    %Define ration biopsy vol to blood pool vol
    RatBP = PunchVol / BPVol;
    
    %Expected number of parasites per blood pool
    ExpParaPNPA = MaPPNPA / RatBP; ExpParaPNPB = MaPPNPB / RatBP; ExpParaPNPC = MaPPNPC / RatBP; ExpParaPNPD = MaPPNPD / RatBP; ExpParaPNPE = MaPPNPE / RatBP; ExpParaPNPF = MaPPNPF / RatBP; ExpParaPNPG = MaPPNPG / RatBP; ExpParaPNPH = MaPPNPH / RatBP; ExpParaPNPI = MaPPNPI / RatBP; 
    
    %Number of parasites picked up by the fly on feeding on the full 1.6 uL
    %feed volume
    if BPVol > FeedVol
        
        FlyParaPNPA(ii) = ExpParaPNPA / BPVol * FeedVol;      
        
    else 
        FlyParaPNPA(ii) = ExpParaPNPA;
        
    end
            
    
    if BPVol > FeedVol
        
        FlyParaPNPB(ii) = ExpParaPNPB / BPVol * FeedVol;      
        
    else 
        FlyParaPNPB(ii) = ExpParaPNPB;
        
    end
            
    
    if BPVol > FeedVol
        
        FlyParaPNPC(ii) = ExpParaPNPC / BPVol * FeedVol;      
        
    else 
        FlyParaPNPC(ii) = ExpParaPNPC;
        
    end
            
    if BPVol > FeedVol
        
        FlyParaPNPD(ii) = ExpParaPNPD / BPVol * FeedVol;      
        
    else 
        FlyParaPNPD(ii) = ExpParaPNPD;
        
    end
            
    if BPVol > FeedVol
        
        FlyParaPNPE(ii) = ExpParaPNPE / BPVol * FeedVol;      
        
    else 
        FlyParaPNPE(ii) = ExpParaPNPE;
        
    end
            
    if BPVol > FeedVol
        
        FlyParaPNPF(ii) = ExpParaPNPF / BPVol * FeedVol;      
        
    else 
        FlyParaPNPF(ii) = ExpParaPNPF;
        
    end
            
    if BPVol > FeedVol
        
        FlyParaPNPG(ii) = ExpParaPNPG / BPVol * FeedVol;      
        
    else 
        FlyParaPNPG(ii) = ExpParaPNPG;
        
    end
            
    if BPVol > FeedVol
        
        FlyParaPNPH(ii) = ExpParaPNPH / BPVol * FeedVol;      
        
    else 
        FlyParaPNPH(ii) = ExpParaPNPH;
        
    end
            
    if BPVol > FeedVol
        
        FlyParaPNPI(ii) = ExpParaPNPI / BPVol * FeedVol;      
        
    else 
        FlyParaPNPI(ii) = ExpParaPNPI;
        
    end
            
    
    %Number of parasites 
    PoTPNPA(ii) = round(FlyParaPNPA(ii)); PoTPNPB(ii) = round(FlyParaPNPB(ii)); PoTPNPC(ii) = round(FlyParaPNPC(ii)); PoTPNPD(ii) = round(FlyParaPNPD(ii)); PoTPNPE(ii) = round(FlyParaPNPE(ii)); PoTPNPF(ii) = round(FlyParaPNPF(ii)); PoTPNPG(ii) = round(FlyParaPNPG(ii)); PoTPNPH(ii) = round(FlyParaPNPH(ii)); PoTPNPI(ii) = round(FlyParaPNPI(ii)); 
    
    %Probability of successful infection
    if PoTPNPA(ii) > TH %This is the infection threshold
        
        pNI = 0.75;
        pInfPNPA = 1 - (pNI^PoTPNPA(ii));
        InfProbPNPA(ii) = pInfPNPA;
        
    else
        InfProbPNPA(ii) = 0;
        
    end
    
    rnPNPA = rand;
    
    if rnPNPA < InfProbPNPA(ii);
        InfYesNoPNPA(ii) = 1;
    else
        InfYesNoPNPA(ii) = 0;
    end
    
    if PoTPNPB(ii) > TH %This is the infection threshold
        
        pNI = 0.75;
        pInfPNPB = 1 - (pNI^PoTPNPB(ii));
        InfProbPNPB(ii) = pInfPNPB;
        
    else
        InfProbPNPB(ii) = 0;
        
    end
    
    rnPNPB = rand;
    
    if rnPNPB < InfProbPNPB(ii);
        InfYesNoPNPB(ii) = 1;
    else
        InfYesNoPNPB(ii) = 0;
    end
    
    if PoTPNPC(ii) > TH %This is the infection threshold
        
        pNI = 0.75;
        pInfPNPC = 1 - (pNI^PoTPNPC(ii));
        InfProbPNPC(ii) = pInfPNPC;
        
    else
        InfProbPNPC(ii) = 0;
        
    end
    
    rnPNPC = rand;
    
    if rnPNPC < InfProbPNPC(ii);
        InfYesNoPNPC(ii) = 1;
    else
        InfYesNoPNPC(ii) = 0;
    end
    
    if PoTPNPD(ii) > TH %This is the infection threshold
        
        pNI = 0.75;
        pInfPNPD = 1 - (pNI^PoTPNPD(ii));
        InfProbPNPD(ii) = pInfPNPD;
        
    else
        InfProbPNPD(ii) = 0;
        
    end
    
    rnPNPD = rand;
    
    if rnPNPD < InfProbPNPD(ii);
        InfYesNoPNPD(ii) = 1;
    else
        InfYesNoPNPD(ii) = 0;
    end
    
    if PoTPNPE(ii) > TH %This is the infection threshold
        
        pNI = 0.75;
        pInfPNPE = 1 - (pNI^PoTPNPE(ii));
        InfProbPNPE(ii) = pInfPNPE;
        
    else
        InfProbPNPE(ii) = 0;
        
    end
    
    rnPNPE = rand;
    
    if rnPNPE < InfProbPNPE(ii);
        InfYesNoPNPE(ii) = 1;
    else
        InfYesNoPNPE(ii) = 0;
    end
    
    if PoTPNPF(ii) > TH %This is the infection threshold
        
        pNI = 0.75;
        pInfPNPF = 1 - (pNI^PoTPNPF(ii));
        InfProbPNPF(ii) = pInfPNPF;
        
    else
        InfProbPNPF(ii) = 0;
        
    end
    
    rnPNPF = rand;
    
    if rnPNPF < InfProbPNPF(ii);
        InfYesNoPNPF(ii) = 1;
    else
        InfYesNoPNPF(ii) = 0;
    end
    
    if PoTPNPG(ii) > TH %This is the infection threshold
        
        pNI = 0.75;
        pInfPNPG = 1 - (pNI^PoTPNPG(ii));
        InfProbPNPG(ii) = pInfPNPG;
        
    else
        InfProbPNPG(ii) = 0;
        
    end
    
    rnPNPG = rand;
    
    if rnPNPG < InfProbPNPG(ii);
        InfYesNoPNPG(ii) = 1;
    else
        InfYesNoPNPG(ii) = 0;
    end
    
    if PoTPNPH(ii) > TH %This is the infection threshold
        
        pNI = 0.75;
        pInfPNPH = 1 - (pNI^PoTPNPH(ii));
        InfProbPNPH(ii) = pInfPNPH;
        
    else
        InfProbPNPH(ii) = 0;
        
    end
    
    rnPNPH = rand;
    
    if rnPNPH < InfProbPNPH(ii);
        InfYesNoPNPH(ii) = 1;
    else
        InfYesNoPNPH(ii) = 0;
    end
    
    if PoTPNPI(ii) > TH %This is the infection threshold
        
        pNI = 0.75;
        pInfPNPI = 1 - (pNI^PoTPNPI(ii));
        InfProbPNPI(ii) = pInfPNPI;
        
    else
        InfProbPNPI(ii) = 0;
        
    end
    
    rnPNPI = rand;
    
    if rnPNPI < InfProbPNPI(ii);
        InfYesNoPNPI(ii) = 1;
    else
        InfYesNoPNPI(ii) = 0;
    end
    
end

YesPNPA = nnz(InfYesNoPNPA); YesPNPB = nnz(InfYesNoPNPB); YesPNPC = nnz(InfYesNoPNPC); YesPNPD = nnz(InfYesNoPNPD); YesPNPE = nnz(InfYesNoPNPE); YesPNPF = nnz(InfYesNoPNPF); YesPNPG = nnz(InfYesNoPNPG); YesPNPH = nnz(InfYesNoPNPH); YesPNPI = nnz(InfYesNoPNPI); 

for ii = 1:1000;
    
    %%%% MACRO NOT PATCHY / MICRO PATCHY %%%%
    
    %Number of parasites at macro site   
    %Use if macro is not patchy
    MaPNPPA = MeanA; MaPNPPB = MeanB; MaPNPPC = MeanC; MaPNPPD = MeanD; MaPNPPE = MeanE; MaPNPPF = MeanF; MaPNPPG = MeanG; MaPNPPH = MeanH; MaPNPPI = MeanI; 
    
    %Parasite density in punch biopsy
    MaPDNPPA = MaPNPPA/PunchVol; MaPDNPPB = MaPNPPB/PunchVol; MaPDNPPC = MaPNPPC/PunchVol; MaPDNPPD = MaPNPPD/PunchVol; MaPDNPPE = MaPNPPE/PunchVol; MaPDNPPF = MaPNPPF/PunchVol; MaPDNPPG = MaPNPPG/PunchVol; MaPDNPPH = MaPNPPH/PunchVol; MaPDNPPI = MaPNPPI/PunchVol;
    
    %Expected number of parasites
    ExpParaNPPA = MaPDNPPA * BPVol; ExpParaNPPB = MaPDNPPB * BPVol; ExpParaNPPC = MaPDNPPC * BPVol; ExpParaNPPD = MaPDNPPD * BPVol; ExpParaNPPE = MaPDNPPE * BPVol; ExpParaNPPF = MaPDNPPF * BPVol; ExpParaNPPG = MaPDNPPG * BPVol; ExpParaNPPH = MaPDNPPH * BPVol; ExpParaNPPI = MaPDNPPI * BPVol;  
     
    %Number of parasites at a micro sites is a random number from the
    %exponential distribution with the mean from the macro data.
    MiPNPPA = exprnd(ExpParaNPPA); MiPNPPB = exprnd(ExpParaNPPB); MiPNPPC = exprnd(ExpParaNPPC); MiPNPPD = exprnd(ExpParaNPPD); MiPNPPE = exprnd(ExpParaNPPE); MiPNPPF = exprnd(ExpParaNPPF); MiPNPPG = exprnd(ExpParaNPPG); MiPNPPH = exprnd(ExpParaNPPH); MiPNPPI = exprnd(ExpParaNPPI); 
    
   %Number of parasites picked up by the fly on feeding on the full 1.6 uL
    %feed volume
    if BPVol > FeedVol
        
        FlyParaNPPA(ii) = MiPNPPA / BPVol * FeedVol;      
        
    else 
        FlyParaNPPA(ii) = MiPNPPA;
        
    end
    
    if BPVol > FeedVol
        
        FlyParaNPPB(ii) = MiPNPPB / BPVol * FeedVol;      
        
    else 
        FlyParaNPPB(ii) = MiPNPPB;
        
    end
    
    if BPVol > FeedVol
        
        FlyParaNPPC(ii) = MiPNPPC / BPVol * FeedVol;      
        
    else 
        FlyParaNPPC(ii) = MiPNPPC;
        
    end
    
    if BPVol > FeedVol
        
        FlyParaNPPD(ii) = MiPNPPD / BPVol * FeedVol;      
        
    else 
        FlyParaNPPD(ii) = MiPNPPD;
        
    end
    
    if BPVol > FeedVol
        
        FlyParaNPPE(ii) = MiPNPPE / BPVol * FeedVol;      
        
    else 
        FlyParaNPPE(ii) = MiPNPPE;
        
    end
    
    if BPVol > FeedVol
        
        FlyParaNPPF(ii) = MiPNPPF / BPVol * FeedVol;      
        
    else 
        FlyParaNPPF(ii) = MiPNPPF;
        
    end
    
    if BPVol > FeedVol
        
        FlyParaNPPG(ii) = MiPNPPG / BPVol * FeedVol;      
        
    else 
        FlyParaNPPG(ii) = MiPNPPG;
        
    end
    
    if BPVol > FeedVol
        
        FlyParaNPPH(ii) = MiPNPPH / BPVol * FeedVol;      
        
    else 
        FlyParaNPPH(ii) = MiPNPPH;
        
    end
    
    if BPVol > FeedVol
        
        FlyParaNPPI(ii) = MiPNPPI / BPVol * FeedVol;      
        
    else 
        FlyParaNPPI(ii) = MiPNPPI;
        
    end
    
    %%%INFECTION STATUS
    
    %Number of parasites 
    PoTNPPA(ii) = round(FlyParaNPPA(ii)); PoTNPPB(ii) = round(FlyParaNPPB(ii)); PoTNPPC(ii) = round(FlyParaNPPC(ii)); PoTNPPD(ii) = round(FlyParaNPPD(ii)); PoTNPPE(ii) = round(FlyParaNPPE(ii)); PoTNPPF(ii) = round(FlyParaNPPF(ii)); PoTNPPG(ii) = round(FlyParaNPPG(ii)); PoTNPPH(ii) = round(FlyParaNPPH(ii)); PoTNPPI(ii) = round(FlyParaNPPI(ii));   
    
    %Probability of successful infection
    if PoTNPPA(ii) > TH %This is the infection threshold
        
        pNI = 0.75;
        pInfNPPA = 1 - (pNI^PoTNPPA(ii));
        InfProbNPPA(ii) = pInfNPPA;
        
    else
        InfProbNPPA(ii) = 0;
        
    end
    
    rnNPPA = rand;
    
    if rnNPPA < InfProbNPPA(ii);
        InfYesNoNPPA(ii) = 1;
    else
        InfYesNoNPPA(ii) = 0;
    end
    
    if PoTNPPB(ii) > TH %This is the infection threshold
        
        pNI = 0.75;
        pInfNPPB = 1 - (pNI^PoTNPPB(ii));
        InfProbNPPB(ii) = pInfNPPB;
        
    else
        InfProbNPPB(ii) = 0;
        
    end
    
    rnNPPB = rand;
    
    if rnNPPB < InfProbNPPB(ii);
        InfYesNoNPPB(ii) = 1;
    else
        InfYesNoNPPB(ii) = 0;
    end
    
    if PoTNPPC(ii) > TH %This is the infection threshold
        
        pNI = 0.75;
        pInfNPPC = 1 - (pNI^PoTNPPC(ii));
        InfProbNPPC(ii) = pInfNPPC;
        
    else
        InfProbNPPC(ii) = 0;
        
    end
    
    rnNPPC = rand;
    
    if rnNPPC < InfProbNPPC(ii);
        InfYesNoNPPC(ii) = 1;
    else
        InfYesNoNPPC(ii) = 0;
    end
    
    if PoTNPPD(ii) > TH %This is the infection threshold
        
        pNI = 0.75;
        pInfNPPD = 1 - (pNI^PoTNPPD(ii));
        InfProbNPPD(ii) = pInfNPPD;
        
    else
        InfProbNPPD(ii) = 0;
        
    end
    
    rnNPPD = rand;
    
    if rnNPPD < InfProbNPPD(ii);
        InfYesNoNPPD(ii) = 1;
    else
        InfYesNoNPPD(ii) = 0;
    end
    
    if PoTNPPE(ii) > TH %This is the infection threshold
        
        pNI = 0.75;
        pInfNPPE = 1 - (pNI^PoTNPPE(ii));
        InfProbNPPE(ii) = pInfNPPE;
        
    else
        InfProbNPPE(ii) = 0;
        
    end
    
    rnNPPE = rand;
    
    if rnNPPE < InfProbNPPE(ii);
        InfYesNoNPPE(ii) = 1;
    else
        InfYesNoNPPE(ii) = 0;
    end
    
    if PoTNPPF(ii) > TH %This is the infection threshold
        
        pNI = 0.75;
        pInfNPPF = 1 - (pNI^PoTNPPF(ii));
        InfProbNPPF(ii) = pInfNPPF;
        
    else
        InfProbNPPF(ii) = 0;
        
    end
    
    rnNPPF = rand;
    
    if rnNPPF < InfProbNPPF(ii);
        InfYesNoNPPF(ii) = 1;
    else
        InfYesNoNPPF(ii) = 0;
    end
    
    if PoTNPPG(ii) > TH %This is the infection threshold
        
        pNI = 0.75;
        pInfNPPG = 1 - (pNI^PoTNPPG(ii));
        InfProbNPPG(ii) = pInfNPPG;
        
    else
        InfProbNPPG(ii) = 0;
        
    end
    
    rnNPPG = rand;
    
    if rnNPPG < InfProbNPPG(ii);
        InfYesNoNPPG(ii) = 1;
    else
        InfYesNoNPPG(ii) = 0;
    end
    
    if PoTNPPH(ii) > TH %This is the infection threshold
        
        pNI = 0.75;
        pInfNPPH = 1 - (pNI^PoTNPPH(ii));
        InfProbNPPH(ii) = pInfNPPH;
        
    else
        InfProbNPPH(ii) = 0;
        
    end
    
    rnNPPH = rand;
    
    if rnNPPH < InfProbNPPH(ii);
        InfYesNoNPPH(ii) = 1;
    else
        InfYesNoNPPH(ii) = 0;
    end
    
    if PoTNPPI(ii) > TH %This is the infection threshold
        
        pNI = 0.75;
        pInfNPPI = 1 - (pNI^PoTNPPI(ii));
        InfProbNPPI(ii) = pInfNPPI;
        
    else
        InfProbNPPI(ii) = 0;
        
    end
    
    rnNPPI = rand;
    
    if rnNPPI < InfProbNPPI(ii);
        InfYesNoNPPI(ii) = 1;
    else
        InfYesNoNPPI(ii) = 0;
    end
    
end

YesNPPA = nnz(InfYesNoNPPA); YesNPPB = nnz(InfYesNoNPPB); YesNPPC = nnz(InfYesNoNPPC); YesNPPD = nnz(InfYesNoNPPD); YesNPPE = nnz(InfYesNoNPPE); YesNPPF = nnz(InfYesNoNPPF); YesNPPG = nnz(InfYesNoNPPG); YesNPPH = nnz(InfYesNoNPPH); YesNPPI = nnz(InfYesNoNPPI);

for ii = 1:1000;
    
    %%%% MACRO/MICRO PATCHY %%%%
    
    %Number of parasites at macro site
    %Use if macro is patchy
    MaPPPA = nbinrnd(MaNBA.r, MaNBA.p); MaPPPB = nbinrnd(MaNBB.r, MaNBB.p); MaPPPC = nbinrnd(MaNBC.r, MaNBC.p); MaPPPD = nbinrnd(MaNBD.r, MaNBD.p); MaPPPE = nbinrnd(MaNBE.r, MaNBE.p); MaPPPF = nbinrnd(MaNBF.r, MaNBF.p); MaPPPG = nbinrnd(MaNBG.r, MaNBG.p); MaPPPH = nbinrnd(MaNBH.r, MaNBH.p); MaPPPI = nbinrnd(MaNBI.r, MaNBI.p); 
        
    %Parasite density in punch biopsy
    MaPDPPA = MaPPPA/PunchVol; MaPDPPB = MaPPPB/PunchVol; MaPDPPC = MaPPPC/PunchVol; MaPDPPD = MaPPPD/PunchVol; MaPDPPE = MaPPPE/PunchVol; MaPDPPF = MaPPPF/PunchVol; MaPDPPG = MaPPPG/PunchVol; MaPDPPH = MaPPPH/PunchVol; MaPDPPI = MaPPPI/PunchVol;
    
    %Expected number of parasites
    ExpParaPPA = MaPDPPA * BPVol; ExpParaPPB = MaPDPPB * BPVol; ExpParaPPC = MaPDPPC * BPVol; ExpParaPPD = MaPDPPD * BPVol; ExpParaPPE = MaPDPPE * BPVol; ExpParaPPF = MaPDPPF * BPVol; ExpParaPPG = MaPDPPG * BPVol; ExpParaPPH = MaPDPPH * BPVol; ExpParaPPI = MaPDPPI * BPVol; 
     
    %Number of parasites at a micro sites is a random number from the
    %exponential distribution with the mean from the macro data.
    MiPPPA = exprnd(ExpParaPPA); MiPPPB = exprnd(ExpParaPPB); MiPPPC = exprnd(ExpParaPPC); MiPPPD = exprnd(ExpParaPPD); MiPPPE = exprnd(ExpParaPPE); MiPPPF = exprnd(ExpParaPPF); MiPPPG = exprnd(ExpParaPPG); MiPPPH = exprnd(ExpParaPPH); MiPPPI = exprnd(ExpParaPPI);
    
    %Number of parasites picked up by the fly on feeding on the full 1.6 uL
    %feed volume
    if BPVol > FeedVol
        
        FlyParaPPA(ii) = MiPPPA / BPVol * FeedVol;      
        
    else 
        FlyParaPPA(ii) = MiPPPA;
        
    end
    
    if BPVol > FeedVol
        
        FlyParaPPB(ii) = MiPPPB / BPVol * FeedVol;      
        
    else 
        FlyParaPPB(ii) = MiPPPB;
        
    end
    
    if BPVol > FeedVol
        
        FlyParaPPC(ii) = MiPPPC / BPVol * FeedVol;      
        
    else 
        FlyParaPPC(ii) = MiPPPC;
        
    end
    
    if BPVol > FeedVol
        
        FlyParaPPD(ii) = MiPPPD / BPVol * FeedVol;      
        
    else 
        FlyParaPPD(ii) = MiPPPD;
        
    end
    
    if BPVol > FeedVol
        
        FlyParaPPE(ii) = MiPPPE / BPVol * FeedVol;      
        
    else 
        FlyParaPPE(ii) = MiPPPE;
        
    end
    
    if BPVol > FeedVol
        
        FlyParaPPF(ii) = MiPPPF / BPVol * FeedVol;      
        
    else 
        FlyParaPPF(ii) = MiPPPF;
        
    end
    
    if BPVol > FeedVol
        
        FlyParaPPG(ii) = MiPPPG / BPVol * FeedVol;      
        
    else 
        FlyParaPPG(ii) = MiPPPG;
        
    end
    
    if BPVol > FeedVol
        
        FlyParaPPH(ii) = MiPPPH / BPVol * FeedVol;      
        
    else 
        FlyParaPPH(ii) = MiPPPH;
        
    end
    
    if BPVol > FeedVol
        
        FlyParaPPI(ii) = MiPPPI / BPVol * FeedVol;      
        
    else 
        FlyParaPPI(ii) = MiPPPI;
        
    end
    
    %%%INFECTION STATUS
    
    %Number of parasites 
    PoTPPA(ii) = round(FlyParaPPA(ii)); PoTPPB(ii) = round(FlyParaPPB(ii)); PoTPPC(ii) = round(FlyParaPPC(ii)); PoTPPD(ii) = round(FlyParaPPD(ii)); PoTPPE(ii) = round(FlyParaPPE(ii)); PoTPPF(ii) = round(FlyParaPPF(ii)); PoTPPG(ii) = round(FlyParaPPG(ii)); PoTPPH(ii) = round(FlyParaPPH(ii)); PoTPPI(ii) = round(FlyParaPPI(ii));
    
    %Probability of successful infection
    if PoTPPA(ii) > TH %This is the infection threshold
        
        pNI = 0.75;
        pInfPPA = 1 - (pNI^PoTPPA(ii));
        InfProbPPA(ii) = pInfPPA;
        
    else
        InfProbPPA(ii) = 0;
        
    end
    
    rnPPA = rand;
    
    if rnPPA < InfProbPPA(ii);
        InfYesNoPPA(ii) = 1;
    else
        InfYesNoPPA(ii) = 0;
    end
    
    if PoTPPB(ii) > TH %This is the infection threshold
        
        pNI = 0.75;
        pInfPPB = 1 - (pNI^PoTPPB(ii));
        InfProbPPB(ii) = pInfPPB;
        
    else
        InfProbPPB(ii) = 0;
        
    end
    
    rnPPB = rand;
    
    if rnPPB < InfProbPPB(ii);
        InfYesNoPPB(ii) = 1;
    else
        InfYesNoPPB(ii) = 0;
    end
    
    if PoTPPC(ii) > TH %This is the infection threshold
        
        pNI = 0.75;
        pInfPPC = 1 - (pNI^PoTPPC(ii));
        InfProbPPC(ii) = pInfPPC;
        
    else
        InfProbPPC(ii) = 0;
        
    end
    
    rnPPC = rand;
    
    if rnPPC < InfProbPPC(ii);
        InfYesNoPPC(ii) = 1;
    else
        InfYesNoPPC(ii) = 0;
    end
    
    if PoTPPD(ii) > TH %This is the infection threshold
        
        pNI = 0.75;
        pInfPPD = 1 - (pNI^PoTPPD(ii));
        InfProbPPD(ii) = pInfPPD;
        
    else
        InfProbPPD(ii) = 0;
        
    end
    
    rnPPD = rand;
    
    if rnPPD < InfProbPPD(ii);
        InfYesNoPPD(ii) = 1;
    else
        InfYesNoPPD(ii) = 0;
    end
    
    if PoTPPE(ii) > TH %This is the infection threshold
        
        pNI = 0.75;
        pInfPPE = 1 - (pNI^PoTPPE(ii));
        InfProbPPE(ii) = pInfPPE;
        
    else
        InfProbPPE(ii) = 0;
        
    end
    
    rnPPE = rand;
    
    if rnPPE < InfProbPPE(ii);
        InfYesNoPPE(ii) = 1;
    else
        InfYesNoPPE(ii) = 0;
    end
    
    if PoTPPF(ii) > TH %This is the infection threshold
        
        pNI = 0.75;
        pInfPPF = 1 - (pNI^PoTPPF(ii));
        InfProbPPF(ii) = pInfPPF;
        
    else
        InfProbPPF(ii) = 0;
        
    end
    
    rnPPF = rand;
    
    if rnPPF < InfProbPPF(ii);
        InfYesNoPPF(ii) = 1;
    else
        InfYesNoPPF(ii) = 0;
    end
    
    if PoTPPG(ii) > TH %This is the infection threshold
        
        pNI = 0.75;
        pInfPPG = 1 - (pNI^PoTPPG(ii));
        InfProbPPG(ii) = pInfPPG;
        
    else
        InfProbPPG(ii) = 0;
        
    end
    
    rnPPG = rand;
    
    if rnPPG < InfProbPPG(ii);
        InfYesNoPPG(ii) = 1;
    else
        InfYesNoPPG(ii) = 0;
    end
    
    if PoTPPH(ii) > TH %This is the infection threshold
        
        pNI = 0.75;
        pInfPPH = 1 - (pNI^PoTPPH(ii));
        InfProbPPH(ii) = pInfPPH;
        
    else
        InfProbPPH(ii) = 0;
        
    end
    
    rnPPH = rand;
    
    if rnPPH < InfProbPPH(ii);
        InfYesNoPPH(ii) = 1;
    else
        InfYesNoPPH(ii) = 0;
    end
    
    if PoTPPI(ii) > TH %This is the infection threshold
        
        pNI = 0.75;
        pInfPPI = 1 - (pNI^PoTPPI(ii));
        InfProbPPI(ii) = pInfPPI;
        
    else
        InfProbPPI(ii) = 0;
        
    end
    
    rnPPI = rand;
    
    if rnPPI < InfProbPPI(ii);
        InfYesNoPPI(ii) = 1;
    else
        InfYesNoPPI(ii) = 0;
    end
    
end

YesPPA = nnz(InfYesNoPPA); YesPPB = nnz(InfYesNoPPB); YesPPC = nnz(InfYesNoPPC); YesPPD = nnz(InfYesNoPPD); YesPPE = nnz(InfYesNoPPE); YesPPF = nnz(InfYesNoPPF); YesPPG = nnz(InfYesNoPPG); YesPPH = nnz(InfYesNoPPH); YesPPI = nnz(InfYesNoPPI);

figure
subplot(2,1,1)
Patchiness = {'MaNP MiNP';'MaP MiNP'};
dataNPNP = [YesNPNPA YesNPNPB YesNPNPC YesNPNPD YesNPNPE YesNPNPF YesNPNPG YesNPNPH YesNPNPI];
dataPNP = [YesPNPA YesPNPB YesPNPC YesPNPD YesPNPE YesPNPF YesPNPG YesPNPH YesPNPI];
data1 = [dataNPNP; dataPNP];
bar(data1,'grouped')
set(gca,'xticklabel',Patchiness)
ylabel('Number of Infected Flies')
title('CD4 Group')
legend('Rag 19','Rag 20','Rag 21','Rag 22','Rag 23','Rag 24','Rag 25','Rag 26','Rag 27')
subplot(2,1,2)
Patchiness = {'MaNP MiP';'MaP MiP'};
dataNPP = [YesNPPA YesNPPB YesNPPC YesNPPD YesNPPE YesNPPF YesNPPG YesNPPH YesNPPI];
dataPP = [YesPPA YesPPB YesPPC YesPPD YesPPE YesPPF YesPPG YesPPH YesPPI];
data2 = [dataNPP; dataPP];
bar(data2,'grouped')
set(gca,'xticklabel',Patchiness)
ylabel('Number of Infected Flies')
title('CD4 Group')
legend('Rag 19','Rag 20','Rag 21','Rag 22','Rag 23','Rag 24','Rag 25','Rag 26','Rag 27')
data = [dataNPNP; dataPNP; dataNPP; dataPP];
