# Supplementary material for: Skin parasite landscape determines host infectiousness in visceral leishmaniasis
Source: Nat Commun. 2017 Jul 5;8:57. doi: 10.1038/s41467-017-00103-8 (PMC5498584; doi:10.1038/s41467-017-00103-8)
Supplement: Supplementary file 2 — Supplementary Software 1 [file 41467_2017_103_MOESM2_ESM.zip › DOEHL_ET_AL_NCOMMS_SHARE/Matlab Scripts as used for paper figures May2017/Proboscis Scale/Supp_Fig19A_PSFlyFedMicroPatchy.m]

%Fly Fed Mice
Rag10 = [1918.327	5368.238	14975.54	3805.637	4451.461	17625.02	27372.53	17554.89	250.9739	11183.28	7324	7664.599	1906.456	5972.289	5060.821	11847.68	7574.186	717.4968	1669.183	10734.92	43123.45	2413.856	731.7327	42438.04];
Rag11 = [15997.09	3017.408	5034.854	9239.502	2739.726	513.6808	1732.656	1191.046	1036.687	3348.615	1548.505	860.771	7333.507	1555.587	2160.678	3284.401	3297.141	922.8627	4877.168	6981.653	555.0819	763.1017	27997.12	45156.43];
Rag12 = [79325.4	8075.2	12407.7	1621.6	12520.3	14747.8	6971.3	4854.6	2778.3	1358.6	14703.1	5527.3	3123.6	3629.4	5529.5	4353.3	6067.5	2363.5	4163.9	2053.3	5635.2	3689.9	8057.8	12618.4];
Rag13 = [4243310	5552395	4087400	4627846	5546594	17248300	17070900	9188658	3691940	25452820	34302760	23473170	7529109	9002134	4844421	3201581	3572419	5662281	9909828	4986509	1713397	193055.3	593888.8	833192.3];
Rag14 = [32331.17	11941.36	30553.34	23279.64	148774.2	335843	42148.09	38192.13	12640.68	31603.28	103105.3	68400.34	76280.03	174505.1	40626.54	108187.5	23332.35	43019.24	114974.5	98845.32	6164.186	13454.91	26539.47	11808.43];
Rag15 = [6816.114	9865.926	8074.566	2144.396	3790.682	4670.691	287609.7	17519.6	675.1464	2809.901	4721.435	17965.03	10342.02	15399.22	1696.771	16272.53	3538.723	1732.837	4501.902	630.3101	6376.592	79432.82	1688.43	4939.643];
Rag16 = [8176.658	4045.592	11200.34	27846.53	7319.354	3848.755	2961.245	10853.75	13593.43	82828.38	5796.723	14738.95	44362.54	2780.33	11222.72	18019.24	31724.3	4964.867	7930.374	8426.884	40682.51	12424.21	6102.104	2921.042];
Rag17 = [94325.42	62468.18	71573.48	59310.95	74108.88	103655.9	51661.73	193353.3	83582.15	84971.95	27241.44	274852.2	253882.5	50821.75	153677.9	296190.4	44208.68	353988.8	340442.5	128945	28428.64	28618.89	6126.26	7119.881];
Rag18 = [43841.88	29074.17	13066.45	81767.38	119878.5	33898.7	165113.4	100725.1	73412.82	147603.8	58429.43	247062.3	122996.5	214556.3	62988.18	116733.1	114132	179094.4	68986.91	118917.3	35624.51	3932.968	12931.35	70823.13];

MeanA = mean(Rag10); MeanB = mean(Rag11); MeanC = mean(Rag12); MeanD = mean(Rag13); MeanE = mean(Rag14); MeanF = mean(Rag15); MeanG = mean(Rag16); MeanH = mean(Rag17); MeanI = mean(Rag18); 
A = round(reshape(Rag10, [numel(Rag10),1])); B = round(reshape(Rag11, [numel(Rag11),1])); C = round(reshape(Rag12, [numel(Rag12),1])); D = round(reshape(Rag13, [numel(Rag13),1])); E = round(reshape(Rag14, [numel(Rag14),1])); F = round(reshape(Rag15, [numel(Rag15),1])); G = round(reshape(Rag16, [numel(Rag16),1])); H = round(reshape(Rag17, [numel(Rag17),1])); I = round(reshape(Rag18, [numel(Rag18),1]));

%Fit Negative Binomial Distribution.
MaNBA = fitdist(A, 'Negative Binomial'); MaNBB = fitdist(B, 'Negative Binomial'); MaNBC = fitdist(C, 'Negative Binomial'); MaNBD = fitdist(D, 'Negative Binomial'); MaNBE = fitdist(E, 'Negative Binomial'); MaNBF = fitdist(F, 'Negative Binomial'); MaNBG = fitdist(G, 'Negative Binomial'); MaNBH = fitdist(H, 'Negative Binomial'); MaNBI = fitdist(I, 'Negative Binomial'); 

%Volume of punch biopsy in m^3
%PunchVol = 5.03 * 10^-8; %original guess
PunchVol = 1.2 * 10^-8; %this is based on the skin thickness of ~240 um for male C57Bl/6J mice according to Sabino et al. (2016) 

%Proboscis Volume. Cylindrical dimensions = 75 um diameter, 350 um length).
%Cuboidal dimensions = 6.65 * 10^-5 x 6.65 * 10^-5 x 350 * 10^-6 m
%ProbVol = 1.55 * 10^-12; %original guess
%The INNER proboscis volume that is inserted into the skin is about half
%the proboscis length (330 um / 2 = ~160 um) [Brinson et al. (1993)] and
%the inner diameter of the food canal is about 10 um [Warburg (2008)]; so
%ProbVol = 5^2*3.14159*160;
%ProbVol = 1.26 * 10^-14;
%The OUTER proboscis volume that is inserted into the skin is about half
%the proboscis length (330 um / 2 = ~160 um) [Brinson et al. (1993)] and
%the outer diameter of the hypopharynx (~29 um; [Brinson et al. (1993)]); so ProbVol
%= 14.5^2*3.14159*160
ProbVol = 1.06 * 10^-13;

%Feed volume of fly
%FeedVol = 0.7*10^-9; %original guess
FeedVol = 1.6*10^-9; % this value is from Rogers et al. (2002)

for ii = 1:1000;
    
    %%%% MICRO-PATCHINESS %%%%
    
    %Number of parasites at macro site
    %Use if macro is patchy
    MaPPPA = nbinrnd(MaNBA.r, MaNBA.p); MaPPPB = nbinrnd(MaNBB.r, MaNBB.p); MaPPPC = nbinrnd(MaNBC.r, MaNBC.p); MaPPPD = nbinrnd(MaNBD.r, MaNBD.p); MaPPPE = nbinrnd(MaNBE.r, MaNBE.p); MaPPPF = nbinrnd(MaNBF.r, MaNBF.p); MaPPPG = nbinrnd(MaNBG.r, MaNBG.p); MaPPPH = nbinrnd(MaNBH.r, MaNBH.p); MaPPPI = nbinrnd(MaNBI.r, MaNBI.p); 
        
    %Parasite density in punch biopsy
    MaPDPPA = MaPPPA/PunchVol; MaPDPPB = MaPPPB/PunchVol; MaPDPPC = MaPPPC/PunchVol; MaPDPPD = MaPPPD/PunchVol; MaPDPPE = MaPPPE/PunchVol; MaPDPPF = MaPPPF/PunchVol; MaPDPPG = MaPPPG/PunchVol; MaPDPPH = MaPPPH/PunchVol; MaPDPPI = MaPPPI/PunchVol;
    
    %Expected number of parasites
    ExpParaPPA = MaPDPPA * ProbVol; ExpParaPPB = MaPDPPB * ProbVol; ExpParaPPC = MaPDPPC * ProbVol; ExpParaPPD = MaPDPPD * ProbVol; ExpParaPPE = MaPDPPE * ProbVol; ExpParaPPF = MaPDPPF * ProbVol; ExpParaPPG = MaPDPPG * ProbVol; ExpParaPPH = MaPDPPH * ProbVol; ExpParaPPI = MaPDPPI * ProbVol; 
     
    %Number of parasites at a micro sites is a random number from the
    %exponential distribution with the mean from the macro data.
    MiPPPA = exprnd(ExpParaPPA); MiPPPB = exprnd(ExpParaPPB); MiPPPC = exprnd(ExpParaPPC); MiPPPD = exprnd(ExpParaPPD); MiPPPE = exprnd(ExpParaPPE); MiPPPF = exprnd(ExpParaPPF); MiPPPG = exprnd(ExpParaPPG); MiPPPH = exprnd(ExpParaPPH); MiPPPI = exprnd(ExpParaPPI);
    
    %Number of parasites picked up by the fly on feeding on the full 0.7 uL
    %feed volume %BP Scale
    FlyParaPPA(ii) = MiPPPA; FlyParaPPB(ii) = MiPPPB; FlyParaPPC(ii) = MiPPPC; FlyParaPPD(ii) = MiPPPD; FlyParaPPE(ii) = MiPPPE; FlyParaPPF(ii) = MiPPPF; FlyParaPPG(ii) = MiPPPG; FlyParaPPH(ii) = MiPPPH; FlyParaPPI(ii) = MiPPPI; 
      
    %%%INFECTION STATUS
    
    %Number of parasites 
    PoTPPA(ii) = round(FlyParaPPA(ii)); PoTPPB(ii) = round(FlyParaPPB(ii)); PoTPPC(ii) = round(FlyParaPPC(ii)); PoTPPD(ii) = round(FlyParaPPD(ii)); PoTPPE(ii) = round(FlyParaPPE(ii)); PoTPPF(ii) = round(FlyParaPPF(ii)); PoTPPG(ii) = round(FlyParaPPG(ii)); PoTPPH(ii) = round(FlyParaPPH(ii)); PoTPPI(ii) = round(FlyParaPPI(ii));
    
    if PoTPPA(ii) > 1 %This is the infection threshold
        
        pNI = 0.75;
        pInfPPA = 1 - (pNI^PoTPPA(ii));
        InfProbPPA(ii) = pInfPPA;
        
    else
        InfProbPPA(ii) = 0;
        
    end
    
    rnPPA = rand;
    
    if rnPPA < InfProbPPA(ii);
        InfYesNoPPA(ii) = 1;
    else
        InfYesNoPPA(ii) = 0;
    end
    
    if PoTPPB(ii) > 1 %This is the infection threshold
        
        pNI = 0.75;
        pInfPPB = 1 - (pNI^PoTPPB(ii));
        InfProbPPB(ii) = pInfPPB;
        
    else
        InfProbPPB(ii) = 0;
        
    end
    
    rnPPB = rand;
    
    if rnPPB < InfProbPPB(ii);
        InfYesNoPPB(ii) = 1;
    else
        InfYesNoPPB(ii) = 0;
    end
    
    if PoTPPC(ii) > 1 %This is the infection threshold
        
        pNI = 0.75;
        pInfPPC = 1 - (pNI^PoTPPC(ii));
        InfProbPPC(ii) = pInfPPC;
        
    else
        InfProbPPC(ii) = 0;
        
    end
    
    rnPPC = rand;
    
    if rnPPC < InfProbPPC(ii);
        InfYesNoPPC(ii) = 1;
    else
        InfYesNoPPC(ii) = 0;
    end
    
    if PoTPPD(ii) > 1 %This is the infection threshold
        
        pNI = 0.75;
        pInfPPD = 1 - (pNI^PoTPPD(ii));
        InfProbPPD(ii) = pInfPPD;
        
    else
        InfProbPPD(ii) = 0;
        
    end
    
    rnPPD = rand;
    
    if rnPPD < InfProbPPD(ii);
        InfYesNoPPD(ii) = 1;
    else
        InfYesNoPPD(ii) = 0;
    end
    
    if PoTPPE(ii) > 1 %This is the infection threshold
        
        pNI = 0.75;
        pInfPPE = 1 - (pNI^PoTPPE(ii));
        InfProbPPE(ii) = pInfPPE;
        
    else
        InfProbPPE(ii) = 0;
        
    end
    
    rnPPE = rand;
    
    if rnPPE < InfProbPPE(ii);
        InfYesNoPPE(ii) = 1;
    else
        InfYesNoPPE(ii) = 0;
    end
    
    if PoTPPF(ii) > 1 %This is the infection threshold
        
        pNI = 0.75;
        pInfPPF = 1 - (pNI^PoTPPF(ii));
        InfProbPPF(ii) = pInfPPF;
        
    else
        InfProbPPF(ii) = 0;
        
    end
    
    rnPPF = rand;
    
    if rnPPF < InfProbPPF(ii);
        InfYesNoPPF(ii) = 1;
    else
        InfYesNoPPF(ii) = 0;
    end
    
    if PoTPPG(ii) > 1 %This is the infection threshold
        
        pNI = 0.75;
        pInfPPG = 1 - (pNI^PoTPPG(ii));
        InfProbPPG(ii) = pInfPPG;
        
    else
        InfProbPPG(ii) = 0;
        
    end
    
    rnPPG = rand;
    
    if rnPPG < InfProbPPG(ii);
        InfYesNoPPG(ii) = 1;
    else
        InfYesNoPPG(ii) = 0;
    end
    
    if PoTPPH(ii) > 1 %This is the infection threshold
        
        pNI = 0.75;
        pInfPPH = 1 - (pNI^PoTPPH(ii));
        InfProbPPH(ii) = pInfPPH;
        
    else
        InfProbPPH(ii) = 0;
        
    end
    
    rnPPH = rand;
    
    if rnPPH < InfProbPPH(ii);
        InfYesNoPPH(ii) = 1;
    else
        InfYesNoPPH(ii) = 0;
    end
    
    if PoTPPI(ii) > 1 %This is the infection threshold
        
        pNI = 0.75;
        pInfPPI = 1 - (pNI^PoTPPI(ii));
        InfProbPPI(ii) = pInfPPI;
        
    else
        InfProbPPI(ii) = 0;
        
    end
    
    rnPPI = rand;
    
    if rnPPI < InfProbPPI(ii);
        InfYesNoPPI(ii) = 1;
    else
        InfYesNoPPI(ii) = 0;
    end
    
end

YesPPA = nnz(InfYesNoPPA); YesPPB = nnz(InfYesNoPPB); YesPPC = nnz(InfYesNoPPC); YesPPD = nnz(InfYesNoPPD); YesPPE = nnz(InfYesNoPPE); YesPPF = nnz(InfYesNoPPF); YesPPG = nnz(InfYesNoPPG); YesPPH = nnz(InfYesNoPPH); YesPPI = nnz(InfYesNoPPI);

for ii = 1:1000;
    
    %%%% MICRO-PATCHINESS %%%%
    
    %Number of parasites at macro site   
    %Use if macro is not patchy
    MaPNPPA = MeanA; MaPNPPB = MeanB; MaPNPPC = MeanC; MaPNPPD = MeanD; MaPNPPE = MeanE; MaPNPPF = MeanF; MaPNPPG = MeanG; MaPNPPH = MeanH; MaPNPPI = MeanI; 
    
    %Parasite density in punch biopsy
    MaPDNPPA = MaPNPPA/PunchVol; MaPDNPPB = MaPNPPB/PunchVol; MaPDNPPC = MaPNPPC/PunchVol; MaPDNPPD = MaPNPPD/PunchVol; MaPDNPPE = MaPNPPE/PunchVol; MaPDNPPF = MaPNPPF/PunchVol; MaPDNPPG = MaPNPPG/PunchVol; MaPDNPPH = MaPNPPH/PunchVol; MaPDNPPI = MaPNPPI/PunchVol;
    
    %Expected number of parasites
    ExpParaNPPA = MaPDNPPA * ProbVol; ExpParaNPPB = MaPDNPPB * ProbVol; ExpParaNPPC = MaPDNPPC * ProbVol; ExpParaNPPD = MaPDNPPD * ProbVol; ExpParaNPPE = MaPDNPPE * ProbVol; ExpParaNPPF = MaPDNPPF * ProbVol; ExpParaNPPG = MaPDNPPG * ProbVol; ExpParaNPPH = MaPDPPH * ProbVol; ExpParaNPPI = MaPDNPPI * ProbVol;  
     
    %Number of parasites at a micro sites is a random number from the
    %exponential distribution with the mean from the macro data.
    MiPNPPA = exprnd(ExpParaNPPA); MiPNPPB = exprnd(ExpParaNPPB); MiPNPPC = exprnd(ExpParaNPPC); MiPNPPD = exprnd(ExpParaNPPD); MiPNPPE = exprnd(ExpParaNPPE); MiPNPPF = exprnd(ExpParaNPPF); MiPNPPG = exprnd(ExpParaNPPG); MiPNPPH = exprnd(ExpParaNPPH); MiPNPPI = exprnd(ExpParaNPPI); 
    
    %Number of parasites picked up by the fly on feeding on the full 0.7 uL
    %feed volume %BP Scale
    FlyParaNPPA(ii) = MiPNPPA; FlyParaNPPB(ii) = MiPNPPB; FlyParaNPPC(ii) = MiPNPPC; FlyParaNPPD(ii) = MiPNPPD; FlyParaNPPE(ii) = MiPNPPE; FlyParaNPPF(ii) = MiPNPPF; FlyParaNPPG(ii) = MiPNPPG; FlyParaNPPH(ii) = MiPNPPH; FlyParaNPPI(ii) = MiPNPPI;  
      
    %%%INFECTION STATUS
    
    %Number of parasites 
    PoTNPPA(ii) = round(FlyParaNPPA(ii)); PoTNPPB(ii) = round(FlyParaNPPB(ii)); PoTNPPC(ii) = round(FlyParaNPPC(ii)); PoTNPPD(ii) = round(FlyParaNPPD(ii)); PoTNPPE(ii) = round(FlyParaNPPE(ii)); PoTNPPF(ii) = round(FlyParaNPPF(ii)); PoTNPPG(ii) = round(FlyParaNPPG(ii)); PoTNPPH(ii) = round(FlyParaNPPH(ii)); PoTNPPI(ii) = round(FlyParaNPPI(ii));   
    if PoTNPPA(ii) > 1 %This is the infection threshold
        
        pNI = 0.75;
        pInfNPPA = 1 - (pNI^PoTNPPA(ii));
        InfProbNPPA(ii) = pInfNPPA;
        
    else
        InfProbNPPA(ii) = 0;
        
    end
    
    rnNPPA = rand;
    
    if rnNPPA < InfProbNPPA(ii);
        InfYesNoNPPA(ii) = 1;
    else
        InfYesNoNPPA(ii) = 0;
    end
    
    if PoTNPPB(ii) > 1 %This is the infection threshold
        
        pNI = 0.75;
        pInfNPPB = 1 - (pNI^PoTNPPB(ii));
        InfProbNPPB(ii) = pInfNPPB;
        
    else
        InfProbNPPB(ii) = 0;
        
    end
    
    rnNPPB = rand;
    
    if rnNPPB < InfProbNPPB(ii);
        InfYesNoNPPB(ii) = 1;
    else
        InfYesNoNPPB(ii) = 0;
    end
    
    if PoTNPPC(ii) > 1 %This is the infection threshold
        
        pNI = 0.75;
        pInfNPPC = 1 - (pNI^PoTNPPC(ii));
        InfProbNPPC(ii) = pInfNPPC;
        
    else
        InfProbNPPC(ii) = 0;
        
    end
    
    rnNPPC = rand;
    
    if rnNPPC < InfProbNPPC(ii);
        InfYesNoNPPC(ii) = 1;
    else
        InfYesNoNPPC(ii) = 0;
    end
    
    if PoTNPPD(ii) > 1 %This is the infection threshold
        
        pNI = 0.75;
        pInfNPPD = 1 - (pNI^PoTNPPD(ii));
        InfProbNPPD(ii) = pInfNPPD;
        
    else
        InfProbNPPD(ii) = 0;
        
    end
    
    rnNPPD = rand;
    
    if rnNPPD < InfProbNPPD(ii);
        InfYesNoNPPD(ii) = 1;
    else
        InfYesNoNPPD(ii) = 0;
    end
    
    if PoTNPPE(ii) > 1 %This is the infection threshold
        
        pNI = 0.75;
        pInfNPPE = 1 - (pNI^PoTNPPE(ii));
        InfProbNPPE(ii) = pInfNPPE;
        
    else
        InfProbNPPE(ii) = 0;
        
    end
    
    rnNPPE = rand;
    
    if rnNPPE < InfProbNPPE(ii);
        InfYesNoNPPE(ii) = 1;
    else
        InfYesNoNPPE(ii) = 0;
    end
    
    if PoTNPPF(ii) > 1 %This is the infection threshold
        
        pNI = 0.75;
        pInfNPPF = 1 - (pNI^PoTNPPF(ii));
        InfProbNPPF(ii) = pInfNPPF;
        
    else
        InfProbNPPF(ii) = 0;
        
    end
    
    rnNPPF = rand;
    
    if rnNPPF < InfProbNPPF(ii);
        InfYesNoNPPF(ii) = 1;
    else
        InfYesNoNPPF(ii) = 0;
    end
    
    if PoTNPPG(ii) > 1 %This is the infection threshold
        
        pNI = 0.75;
        pInfNPPG = 1 - (pNI^PoTNPPG(ii));
        InfProbNPPG(ii) = pInfNPPG;
        
    else
        InfProbNPPG(ii) = 0;
        
    end
    
    rnNPPG = rand;
    
    if rnNPPG < InfProbNPPG(ii);
        InfYesNoNPPG(ii) = 1;
    else
        InfYesNoNPPG(ii) = 0;
    end
    
    if PoTNPPH(ii) > 1 %This is the infection threshold
        
        pNI = 0.75;
        pInfNPPH = 1 - (pNI^PoTNPPH(ii));
        InfProbNPPH(ii) = pInfNPPH;
        
    else
        InfProbNPPH(ii) = 0;
        
    end
    
    rnNPPH = rand;
    
    if rnNPPH < InfProbNPPH(ii);
        InfYesNoNPPH(ii) = 1;
    else
        InfYesNoNPPH(ii) = 0;
    end
    
    if PoTNPPI(ii) > 1 %This is the infection threshold
        
        pNI = 0.75;
        pInfNPPI = 1 - (pNI^PoTNPPI(ii));
        InfProbNPPI(ii) = pInfNPPI;
        
    else
        InfProbNPPI(ii) = 0;
        
    end
    
    rnNPPI = rand;
    
    if rnNPPI < InfProbNPPI(ii);
        InfYesNoNPPI(ii) = 1;
    else
        InfYesNoNPPI(ii) = 0;
    end
    
end

figure
subplot(2,1,1)
histogram(PoTNPPD, 'FaceColor', 'r')
title('Number of Parasites ingested')
xlabel('Number of parasites')
ylabel('Number of flies')
YesNPPA = nnz(InfYesNoNPPA); YesNPPB = nnz(InfYesNoNPPB); YesNPPC = nnz(InfYesNoNPPC); YesNPPD = nnz(InfYesNoNPPD); YesNPPE = nnz(InfYesNoNPPE); YesNPPF = nnz(InfYesNoNPPF); YesNPPG = nnz(InfYesNoNPPG); YesNPPH = nnz(InfYesNoNPPH); YesNPPI = nnz(InfYesNoNPPI);
subplot(2,1,2)
Patchiness = {'MaP MiP';'MaNP MiP'};
data = [YesPPA YesPPB YesPPC YesPPD YesPPE YesPPF YesPPG YesPPH YesPPI; YesNPPA YesNPPB YesNPPC YesNPPD YesNPPE YesNPPF YesNPPG YesNPPH YesNPPI];
bar(data,'grouped')
set(gca,'xticklabel',Patchiness)
ylabel('Number of Infected Flies')
title('Fly Fed Group')
legend('Rag 10','Rag 11','Rag 12','Rag 13','Rag 14','Rag 15','Rag 16','Rag 17','Rag 18')
