# Supplementary material for: Skin parasite landscape determines host infectiousness in visceral leishmaniasis
Source: Nat Commun. 2017 Jul 5;8:57. doi: 10.1038/s41467-017-00103-8 (PMC5498584; doi:10.1038/s41467-017-00103-8)
Supplement: Supplementary file 2 — Supplementary Software 1 [file 41467_2017_103_MOESM2_ESM.zip › DOEHL_ET_AL_NCOMMS_SHARE/Matlab Scripts as used for paper figures May2017/Probability of fly infection/readme_Fig5B_SuppFig16CandF_SandflyInfectiousnessModel.txt]

#Model to determine the probability of infection based on the number of 
parasites in a sand fly upon ingestion - used to generate figure 5B and (in the
supplementary material) figure 16C and 16F

Probability of infection = 1 - probability of not infected^#parasites in sandfly
