# Supplementary material for: Skin parasite landscape determines host infectiousness in visceral leishmaniasis
Source: Nat Commun. 2017 Jul 5;8:57. doi: 10.1038/s41467-017-00103-8 (PMC5498584; doi:10.1038/s41467-017-00103-8)
Supplement: Supplementary file 2 — Supplementary Software 1 [file 41467_2017_103_MOESM2_ESM.zip › DOEHL_ET_AL_NCOMMS_SHARE/Matlab Scripts as used for paper figures May2017/Blood Pool Scale/readme_Supp_Fig16B_BPCD4adj.txt]

#Model to investigate the significance of 'patchiness' of parasites at the
macro and micro scale and the infectiousness of sand flies; a patchy feeding
site means that parasites are evenly/homogeneously distributed across the site
and a non-patchy site means that parasites are unevenly/heterogeneously
distributed - used to generate figure 16B in the supplementary material

Four scenarios were investigated: non-patchy macro and micro scale (MaNP MiNP),
patchy macro and micro scale (MaP MiP), patchy macro scale and non-patchy micro
scale (MaP MiNP), non-patchy macro scale and patchy micro scale (MaNP MiP)

This file describes the infectiousness of sandflies with respect to the 
distribution of parasites in the skin for the CD4 group
