# Supplementary material for: Skin parasite landscape determines host infectiousness in visceral leishmaniasis
Source: Nat Commun. 2017 Jul 5;8:57. doi: 10.1038/s41467-017-00103-8 (PMC5498584; doi:10.1038/s41467-017-00103-8)
Supplement: Supplementary file 2 — Supplementary Software 1 [file 41467_2017_103_MOESM2_ESM.zip › DOEHL_ET_AL_NCOMMS_SHARE/Matlab Scripts as used for paper figures May2017/Probability of fly infection/Fig5B_SuppFig16CandF_SandflyInfectiousnessModel.m]

%% Fly Fed
DataPostRag10 = [0	0	0	0	0	0	0	0	0	0	0	0	0.1917	0	0	0	0	0	0.0265	0	0	0.3034	0	0	0	0	0	0	0	0	0	7.113	0	0	0	0	0	0	0	6.349];
PostA = round(reshape(DataPostRag10, [numel(DataPostRag10),1]));
DataPostRag11 = [2.0842	0	0	0	0	0	41.4374	0	0	0	0	0	0	0.6836	0	0	0	0.541	0	0	0	0	2.6215	0	0	0	0	0	0	0.0198	0	29.5184	0	0	0	0	0	0	0	0];
PostB = round(reshape(DataPostRag11, [numel(DataPostRag11),1]));
DataPostRag12 = [1	0.4	25.5	0.3	33.9	0.9	0.4	0.3	14.6	0.1	0.1	0.3	0	0.8	0.1	4460.3	0.8	0.1	0.1	0.7	0.2	0.1	0.1	70.1	0.1	0.5	528.8	9.1	0.2	0.4	0	0	0.3	1.5	0	6.5	0.1	1.5	0.3	0.2];
PostC = round(reshape(DataPostRag12, [numel(DataPostRag12),1]));
DataPostRag13 = [16948.1	201229.3	56581.7	112934.9	17244.1	71996.4	84816.5	197454.1	58578.8	0	105377.5	2719.7	6702.3	20780.8	334.7	77717.5	219061.9	90332.4	173098.7	41.3	97045.4	99730.3	124903.2	87495.9	5	19.5	34.7	59999.6	29938.8	27444.7	47092.1	3952.7	104650	150732	171.7	0	61254.3	177648.8	43357.5	29698.6];
PostD = round(reshape(DataPostRag13, [numel(DataPostRag13),1]));
DataPostRag14 = [74176.4	0.8	0.3	2191.4	562.1	4431.3	0.2	5.8	138.3	9.4	11491.5	1	10.4	1.8	1422	0.5	624.6	2.2	0.1	1918.5	2.8	2840.7	4.9	13.7	22.5	127.8	0	483.7	0	0	1.3	0	403.8	2.1	0	90.4	4	0.3	0.6	5.3];
PostE = round(reshape(DataPostRag14, [numel(DataPostRag14),1]));
DataPostRag15 = [0.8	1682.6	0	0	322.3	0	188.8	0.1	0.3	911.5	0	0	0	0.3	0.4	4838.1	0.6	0	0	0	0	4.9	0.1	0	0.4	0	0.3	0	0	0.1	0	0	153.4	0	0	0	0	0	0.2	2.5];
PostF = round(reshape(DataPostRag15, [numel(DataPostRag15),1]));
DataPostRag16 = [0.1	6.2	48.7	0.1	3599.4	13.5	0	0	1.1	0	1.2	0	0	0	0.2	0	0	0	0	0	0	0	0	0.3	0	0	1638.6	80.9	0	0.5	0	0	0.2	0	1.3	0	0	0	2	0];
PostG = round(reshape(DataPostRag16, [numel(DataPostRag16),1]));
DataPostRag17 = [0	431.8	29.3	5762.4	0	0.2	513.4	0.8	0.1	0	217	39.5	83.3	284.2	79.4	0	0	339.7	0.2	1.1	1549.5	0.2	0.3	117.9	3.2	288.8	0.6	0.7	207.4	0.1	2.2	210.9	0.3	0	141.3	2.4	63.2	79.4	29.4	0.2];
PostH = round(reshape(DataPostRag17, [numel(DataPostRag17),1]));
DataPostRag18 = [0.5	0.9	125.4	789.6	682.5	1378.6	44.2	508.9	7.2	16.9	573.6	31.9	55.5	8.1	738.5	0.6	27265.5	2.8	2429.9	104.3	1565.9	4.8	509.3	33.5	6291.7	5.1	586.1	11.2	2825.6	13	0.1	13644.3	5	0.2	0	0.9	1.3	886.5	4.6	2809.3];
PostI = round(reshape(DataPostRag18, [numel(DataPostRag18),1]));

figure
subplot(3,1,1)
hold on
for ii = 1:40 
    pNI = 0.75; 
    pInfPostA(ii) = 1 - (pNI^PostA(ii,1));
    InfProbPostA1(ii) = pInfPostA(ii);
    pInfPostB(ii) = 1 - (pNI^PostB(ii,1));
    InfProbPostB1(ii) = pInfPostB(ii);
    pInfPostC(ii) = 1 - (pNI^PostC(ii,1));
    InfProbPostC1(ii) = pInfPostC(ii);
    pInfPostD(ii) = 1 - (pNI^PostD(ii,1));
    InfProbPostD1(ii) = pInfPostD(ii);
    pInfPostE(ii) = 1 - (pNI^PostE(ii,1));
    InfProbPostE1(ii) = pInfPostE(ii);
    pInfPostF(ii) = 1 - (pNI^PostF(ii,1));
    InfProbPostF1(ii) = pInfPostF(ii);
    pInfPostG(ii) = 1 - (pNI^PostG(ii,1));
    InfProbPostG1(ii) = pInfPostG(ii);
    pInfPostH(ii) = 1 - (pNI^PostH(ii,1));
    InfProbPostH1(ii) = pInfPostH(ii);
    pInfPostI(ii) = 1 - (pNI^PostI(ii,1));
    InfProbPostI1(ii) = pInfPostI(ii);
    
    bar(ii,InfProbPostA1(ii),'y')
    bar(ii+40,InfProbPostB1(ii),'m')
    bar(ii+80,InfProbPostC1(ii),'c')
    bar(ii+120,InfProbPostD1(ii),'r')
    bar(ii+160,InfProbPostE1(ii),'g')
    bar(ii+200,InfProbPostF1(ii),'b')
    bar(ii+240,InfProbPostG1(ii),'w')
    bar(ii+280,InfProbPostH1(ii),'k')
    bar(ii+320,InfProbPostI1(ii))
end
xlabel('Sand Fly')
ylabel('Probability of infection')
title('Fly Fed - Probability that a sand fly becomes infected')
legend('Rag 10','Rag 11','Rag 12','Rag 13','Rag 14','Rag 15','Rag 16','Rag 17','Rag 18')

%% CD4
DataPostRag19 = [2330.658	0.211676	0.012102	1.382218	0.270469	496.018	0.129177	9216.162	14183.15	594.3729	0.972096	108.5778	24313.63	1.979764	6015.981	0.23771	3.772378	3.264987	7.608706	39334.38	39.58626	4877.153	18.16791	0.088745	210.875	0.661749	1774.815	136537	0.139089	52032.7	1.851245	0.431662	0.135417	192.2832	551.4379	0.583188	267.3093	328.6461	0.177631	13412.1];
PostA = round(reshape(DataPostRag19, [numel(DataPostRag19),1]));
DataPostRag20 = [0.0078	95.0941	0.0356	108.6664	0.0833	0	0.0333	0.0572	0	0.1846	69.317	0.0142	475.459	0.114	0.2222	0.1291	0.0523	136.3398	0	0.0821	518.3716	0.0084	0.2384	0.1386	0.3097	4.348	186.5302	0	65207.98	556.7891	116.8306	0.0101	1.2092	229.806	0.0399	1554.047	0	0	1.3197	86.1103];
PostB = round(reshape(DataPostRag20, [numel(DataPostRag20),1]));
DataPostRag21 = [20.6	0.8	190.3	269.9	0	3.2	0.3	0	0.4	83.9	29.9	0.6	31.2	2.4	0	2.7	448.6	5.3	120.7	205.1	0	180.7	0.7	0	0	93.9	0	0	0	84.1	63.9	0	0	0.6	100.5	16.6	0	10.8	1.8	613.3];
PostC = round(reshape(DataPostRag21, [numel(DataPostRag21),1]));
DataPostRag22 = [3.5	1.3	0.4	99.3	0.1	2.9	3.3	2191.4	14.4	0.7	0.3	4.1	0.1	0.2	330.7	2.6	1.8	0.3	0.2	0.1	0.7	0.2	0.2	0	3.7	1.7	9	7.2	1	1.6	0.2	1	3055.3	522.4	0.2	0.4	1.6	25559.2	0.4	0.4];
PostD = round(reshape(DataPostRag22, [numel(DataPostRag22),1]));
DataPostRag23 = [3546.9	62531.9	10708.5	20164.9	15823.2	30946.8	43496	673.7	2359.5	16694	2.1	2061.7	0.7	2907.7	31219.4	38228.3	60933.9	3.9	3.5	3798.3	4	42926.6	42	79377.3	9.3	36725.8	33753.8	55109.4	18997.8	26817.2	37516.3	7567.2	55.9	33335.7	15379.3	34329	25426.8	35.1	77003.3	18.2];
PostE = round(reshape(DataPostRag23, [numel(DataPostRag23),1]));
DataPostRag24 = [88906	19149.5	18599.4	9562.3	14940.8	36613.4	20706.3	9008.5	10162.4	34724.1	0.5	12324.1	31943.8	8432.6	22005.8	34875.9	5.2	3496.7	1021.9	30555.2	3.4	9530.1	175.9	10234.8	15064.4	2524.2	4107.9	5326.5	37661.2	10965.5	485.7	24218.8	5724.7	27079.4	3414.6	10154.8	84.5	17578.7	16548.6	38973.2];
PostF = round(reshape(DataPostRag24, [numel(DataPostRag24),1]));
DataPostRag25 = [1.4	17	106.7	1935.1	1440.5	4.2	0.9	0.5	0.9	1.5	2.8	0.2	4506	0.1	699	3	0.3	0.1	29.8	0	14	12.5	0.1	0.6	0.4	851.1	77.1	28.9	2280.2	44.5	545.4	0.3	0.1	6.1	2.5	190.8	0	0	0	0.2];
PostG = round(reshape(DataPostRag25, [numel(DataPostRag25),1]));
DataPostRag26 = [616	381.5	0	0.3	1.1	1	0	26.8	0.1	0.2	0	1.1	0.1	0	0.4	0	0	294	0	0	1.9	0	0	0.6	0	57.3	0	0.3	0	0	0	0.3	3145.1	31.5	0	0	0	0	0.9	0];
PostH = round(reshape(DataPostRag26, [numel(DataPostRag26),1]));
DataPostRag27 = [0.1	0.3	5.9	2.9	0.1	2.4	10.8	0.1	19.3	0.8	1.4	0.1	0	0	89.2	0.1	1.6	0.1	0.1	0.1	0.1	0	23.7	0	0.1	0.3	0.4	0.1	0	0	0	0.1	5161.1	0.2	0.2	0	0	0.1	1124.5	0.3];
PostI = round(reshape(DataPostRag27, [numel(DataPostRag27),1]));

subplot(3,1,2)
hold on
for ii = 1:40 
   pNI = 0.75; 
    pInfPostA(ii) = 1 - (pNI^PostA(ii,1));
    InfProbPostA2(ii) = pInfPostA(ii);
    pInfPostB(ii) = 1 - (pNI^PostB(ii,1));
    InfProbPostB2(ii) = pInfPostB(ii);
    pInfPostC(ii) = 1 - (pNI^PostC(ii,1));
    InfProbPostC2(ii) = pInfPostC(ii);
    pInfPostD(ii) = 1 - (pNI^PostD(ii,1));
    InfProbPostD2(ii) = pInfPostD(ii);
    pInfPostE(ii) = 1 - (pNI^PostE(ii,1));
    InfProbPostE2(ii) = pInfPostE(ii);
    pInfPostF(ii) = 1 - (pNI^PostF(ii,1));
    InfProbPostF2(ii) = pInfPostF(ii);
    pInfPostG(ii) = 1 - (pNI^PostG(ii,1));
    InfProbPostG2(ii) = pInfPostG(ii);
    pInfPostH(ii) = 1 - (pNI^PostH(ii,1));
    InfProbPostH2(ii) = pInfPostH(ii);
    pInfPostI(ii) = 1 - (pNI^PostI(ii,1));
    InfProbPostI2(ii) = pInfPostI(ii);
    
    bar(ii,InfProbPostA2(ii),'y')
    bar(ii+40,InfProbPostB2(ii),'m')
    bar(ii+80,InfProbPostC2(ii),'c')
    bar(ii+120,InfProbPostD2(ii),'r')
    bar(ii+160,InfProbPostE2(ii),'g')
    bar(ii+200,InfProbPostF2(ii),'b')
    bar(ii+240,InfProbPostG2(ii),'w')
    bar(ii+280,InfProbPostH2(ii),'k')
    bar(ii+320,InfProbPostI2(ii))
end
xlabel('Sand Fly')
ylabel('Probability of infection')
title('CD4 - Probability that a sand fly becomes infected')
legend('Rag 19','Rag 20','Rag 21','Rag 22','Rag 23','Rag 24','Rag 25','Rag 26','Rag 27')

%% CD8
DataPostRag28 = [0	5.5759	0.4435	121.3444	113.6761	23.1212	0.549	0.4083	59270.81	2190.943	30.0222	3856.608	0.1187	5967.567	1402.019	0	68.2327	485.7335	5.9257	5087.115	0	0.0577	0.0361	0	124.4428	0	0	0	0	0	0	0	0.1875	0	27671.09	22774.06	0	12917.47	0.3151	2074.783];
PostA = round(reshape(DataPostRag28, [numel(DataPostRag28),1]));
DataPostRag29 = [0.8487	0	0	84.0987	183.0519	0.0207	0.6195	0.3687	0.0242	0.0119	0	17.098	54.4897	0	0.2219	1.4007	0	0.1979	0	0	0.1827	0	0	1.5113	0	0.0155	0.0306	0.271	284.9258	0	0.0644	0.0081	0.1213	0.0274	0.0217	0.0707	0.0455	0	0.0098	8.3875];
PostB = round(reshape(DataPostRag29, [numel(DataPostRag29),1]));
DataPostRag30 = [1.5	2.8	2.9	0.4	0.4	7528.2	3.7	471.4	2.3	1.9	0.4	0.4	206.3	2283.5	2654.9	1.7	1.6	0.1	0.4	898.2	0.4	1.1	12.4	0.6	42.4	5.7	2.5	1.9	0.3	0.5	2032.9	11.9	0.2	22.4	0.1	2.5	3.1	0.3	226.2	4.2];
PostC = round(reshape(DataPostRag30, [numel(DataPostRag30),1]));
DataPostRag31 = [863.9	4821.4	242.7	0.1	0	1.4	0.1	1.6	164.7	1.2	0	0.5	0	8668.3	0	0.1	43.3	273.4	0.3	2336.4	1475.9	0	0.4	0.2	19.8	2676.5	944.5	8491.8	294.2	0.1	0.5	3.7	1.3	208.4	1.3	233.1	0	4.1	5.4	0.4];
PostD = round(reshape(DataPostRag31, [numel(DataPostRag31),1]));
DataPostRag32 = [12.5	49844.3	925.7	51171.1	8598	1.4	2846.3	131405.3	51407.1	33692.4	18234.4	327061.6	27193.8	44500.2	390562.3	44369.2	68823.3	15961.9	52160.3	7226.3	3	40.4	10832.6	9240.8	3427.2	27649.3	24212.2	154125.4	20413.9	29544.5	4001.6	24486.1	10991.4	48774.8	28130.8	416.6	55300.7	37953.5	51720.2	174.2];
PostE = round(reshape(DataPostRag32, [numel(DataPostRag32),1]));
DataPostRag33 = [191.1	4.3	271.7	3	624	0	782.5	0.1	0.1	0.5	4	0.2	0	0	0	0	0	0.9	0.7	4.9	0.5	0.4	93	0.7	0.7	47.9	155.6	0.4	1.1	1.5	0	0	0.1	0.6	0	0.1	0.1	0.5	1.7	4720.3];
PostF = round(reshape(DataPostRag33, [numel(DataPostRag33),1]));
DataPostRag34 = [0.4	13.4	0	28.8	901.9	129.7	98.1	9.1	0.3	0.1	1.8	0	2.8	3667	329.5	3.2	0.2	0.4	0.3	0.6	0.4	2.3	228.6	3	4.1	0	0	22.3	0.2	8.8	5.7	0.2	0.2	0	3.6	1.9	0.2	130.9	1.1	0.3];
PostG = round(reshape(DataPostRag34, [numel(DataPostRag34),1]));
DataPostRag35 = [0.3	0.3	1.2	0	0.1	0	8.9	1.5	0.2	1.3	0.1	0.2	0	4.6	0.3	0.1	0.2	0.7	0.2	0.1	0.4	3.1	1.1	1.9	1.5	0.5	0.2	0	0.1	1.5	0.3	0.3	717.9	0.7	0.1	0.1	1.7	0.4	0.1	1];
PostH = round(reshape(DataPostRag35, [numel(DataPostRag35),1]));
DataPostRag36 = [0	0.9	0	0	0	0.4	0	0.3	2.9	0.6	0	0	0	0	0	0.1	0	0	0.3	0.1	0.1	1.4	0	0.1	0.1	0.9	0.4	0	0	0	0	0.1	0	0.2	0.8	0.1	0	8.4	0.2	0.2];
PostI = round(reshape(DataPostRag36, [numel(DataPostRag36),1]));

subplot(3,1,3)
hold on
for ii = 1:40 
    pNI = 0.75; 
    pInfPostA(ii) = 1 - (pNI^PostA(ii,1));
    InfProbPostA3(ii) = pInfPostA(ii);
    pInfPostB(ii) = 1 - (pNI^PostB(ii,1));
    InfProbPostB3(ii) = pInfPostB(ii);
    pInfPostC(ii) = 1 - (pNI^PostC(ii,1));
    InfProbPostC3(ii) = pInfPostC(ii);
    pInfPostD(ii) = 1 - (pNI^PostD(ii,1));
    InfProbPostD3(ii) = pInfPostD(ii);
    pInfPostE(ii) = 1 - (pNI^PostE(ii,1));
    InfProbPostE3(ii) = pInfPostE(ii);
    pInfPostF(ii) = 1 - (pNI^PostF(ii,1));
    InfProbPostF3(ii) = pInfPostF(ii);
    pInfPostG(ii) = 1 - (pNI^PostG(ii,1));
    InfProbPostG3(ii) = pInfPostG(ii);
    pInfPostH(ii) = 1 - (pNI^PostH(ii,1));
    InfProbPostH3(ii) = pInfPostH(ii);
    pInfPostI(ii) = 1 - (pNI^PostI(ii,1));
    InfProbPostI3(ii) = pInfPostI(ii);
    
    bar(ii,InfProbPostA3(ii),'y')
    bar(ii+40,InfProbPostB3(ii),'m')
    bar(ii+80,InfProbPostC3(ii),'c')
    bar(ii+120,InfProbPostD3(ii),'r')
    bar(ii+160,InfProbPostE3(ii),'g')
    bar(ii+200,InfProbPostF3(ii),'b')
    bar(ii+240,InfProbPostG3(ii),'w')
    bar(ii+280,InfProbPostH3(ii),'k')
    bar(ii+320,InfProbPostI3(ii))
end
xlabel('Sand Fly')
ylabel('Probability of infection')
title('CD8 - Probability that a sand fly becomes infected')
legend('Rag 28','Rag 29','Rag 30','Rag 31','Rag 32','Rag 33','Rag 34','Rag 35','Rag 36')

data1 = [reshape(InfProbPostA1,[40,1]) reshape(InfProbPostB1,[40,1]) reshape(InfProbPostC1,[40,1]) reshape(InfProbPostD1,[40,1]) reshape(InfProbPostE1,[40,1]) reshape(InfProbPostF1,[40,1]) reshape(InfProbPostG1,[40,1]) reshape(InfProbPostH1,[40,1]) reshape(InfProbPostI1,[40,1])];
data2 = [reshape(InfProbPostA2,[40,1]) reshape(InfProbPostB2,[40,1]) reshape(InfProbPostC2,[40,1]) reshape(InfProbPostD2,[40,1]) reshape(InfProbPostE2,[40,1]) reshape(InfProbPostF2,[40,1]) reshape(InfProbPostG2,[40,1]) reshape(InfProbPostH2,[40,1]) reshape(InfProbPostI2,[40,1])];
data3 = [reshape(InfProbPostA3,[40,1]) reshape(InfProbPostB3,[40,1]) reshape(InfProbPostC3,[40,1]) reshape(InfProbPostD3,[40,1]) reshape(InfProbPostE3,[40,1]) reshape(InfProbPostF3,[40,1]) reshape(InfProbPostG3,[40,1]) reshape(InfProbPostH3,[40,1]) reshape(InfProbPostI3,[40,1])];
data = [data1 data2 data3];
